# Supplementary material for: A Decentralized Receiver in Gaussian Interference
Source: Entropy (Basel). 2018 Apr 11;20(4):269. doi: 10.3390/e20040269 (PMC7512784; doi:10.3390/e20040269)
Supplement: Supplementary file 1 [file entropy-20-00269-s001.zip]

Archive with 58 entries (56 files):
- accum_samples.py
- average_samples.py
- collect_data_forever.sh
- copy_plots.bat
- dist_recv/__init__.py
- dist_recv/__pycache__/__init__.cpython-35.pyc
- dist_recv/__pycache__/__init__.cpython-36.pyc
- dist_recv/__pycache__/checkdc.cpython-35.pyc
- dist_recv/__pycache__/checkdc.cpython-36.pyc
- dist_recv/__pycache__/det_minors_manual.cpython-36.pyc
- dist_recv/__pycache__/opt_rates.cpython-35.pyc
- dist_recv/__pycache__/opt_rates.cpython-36.pyc
- dist_recv/__pycache__/rates.cpython-35.pyc
- dist_recv/__pycache__/rates.cpython-36.pyc
- dist_recv/checkdc.c
- dist_recv/checkdc.cp36-win32.pyd
- dist_recv/checkdc.cpython-36m-darwin.so
- dist_recv/checkdc.html
- dist_recv/checkdc.pyx
- dist_recv/opt_rates.c
- dist_recv/opt_rates.cp36-win32.pyd
- dist_recv/opt_rates.cpython-36m-darwin.so
- dist_recv/opt_rates.html
- dist_recv/opt_rates.pyx
- dist_recv/rates.c
- dist_recv/rates.cp36-win32.pyd
- dist_recv/rates.cpython-36m-darwin.so
- dist_recv/rates.html
- dist_recv/rates.pyx
- make_graphs/__init__.py
- make_graphs/__pycache__/
- make_graphs/__pycache__/__init__.cpython-35.pyc
- make_graphs/__pycache__/__init__.cpython-36.pyc
- make_graphs/__pycache__/plot.cpython-35.pyc
- make_graphs/__pycache__/plot.cpython-36.pyc
- make_graphs/__pycache__/sampling.cpython-35.pyc
- make_graphs/__pycache__/sampling.cpython-36.pyc
- make_graphs/plot.py
- make_graphs/sampling.py
- nohup.out
- README.md
- run_make_graphs.py
- setup.py
- test_dist_recv/__init__.py
- test_dist_recv/__pycache__/
- test_dist_recv/__pycache__/__init__.cpython-36.pyc
- test_dist_recv/__pycache__/test_checkdc.cpython-36.pyc
- test_dist_recv/__pycache__/test_checkdc.cpython-36-PYTEST.pyc
- test_dist_recv/__pycache__/test_hull.cpython-36.pyc
- test_dist_recv/__pycache__/test_hull.cpython-36-PYTEST.pyc
- test_dist_recv/__pycache__/test_opt_rates.cpython-36.pyc
- test_dist_recv/__pycache__/test_opt_rates.cpython-36-PYTEST.pyc
- test_dist_recv/__pycache__/test_rates.cpython-36.pyc
- test_dist_recv/__pycache__/test_rates.cpython-36-PYTEST.pyc
- test_dist_recv/test_checkdc.py
- test_dist_recv/test_hull.py
- test_dist_recv/test_opt_rates.py
- test_dist_recv/test_rates.py
