# Supplementary material for: A Decentralized Receiver in Gaussian Interference
Source: Entropy (Basel). 2018 Apr 11;20(4):269. doi: 10.3390/e20040269 (PMC7512784; doi:10.3390/e20040269)
Supplement: Supplementary file 1 [file entropy-20-00269-s001.zip › copy_plots.bat]

xcopy "plot csv" "..\figures\plot csv" /E
