# Supplementary material for: A Decentralized Receiver in Gaussian Interference
Source: Entropy (Basel). 2018 Apr 11;20(4):269. doi: 10.3390/e20040269 (PMC7512784; doi:10.3390/e20040269)
Supplement: Supplementary file 1 [file entropy-20-00269-s001.zip › dist_recv/rates.c]

/* Generated by Cython 0.25.2 */

/* BEGIN: Cython Metadata
{
    "distutils": {},
    "module_name": "dist_recv.rates"
}
END: Cython Metadata */

#define PY_SSIZE_T_CLEAN
#include "Python.h"
#ifndef Py_PYTHON_H
    #error Python headers needed to compile C extensions, please install development version of Python.
#elif PY_VERSION_HEX < 0x02060000 || (0x03000000 <= PY_VERSION_HEX && PY_VERSION_HEX < 0x03020000)
    #error Cython requires Python 2.6+ or Python 3.2+.
#else
#define CYTHON_ABI "0_25_2"
#include <stddef.h>
#ifndef offsetof
  #define offsetof(type, member) ( (size_t) & ((type*)0) -> member )
#endif
#if !defined(WIN32) && !defined(MS_WINDOWS)
  #ifndef __stdcall
    #define __stdcall
  #endif
  #ifndef __cdecl
    #define __cdecl
  #endif
  #ifndef __fastcall
    #define __fastcall
  #endif
#endif
#ifndef DL_IMPORT
  #define DL_IMPORT(t) t
#endif
#ifndef DL_EXPORT
  #define DL_EXPORT(t) t
#endif
#ifndef HAVE_LONG_LONG
  #if PY_VERSION_HEX >= 0x03030000 || (PY_MAJOR_VERSION == 2 && PY_VERSION_HEX >= 0x02070000)
    #define HAVE_LONG_LONG
  #endif
#endif
#ifndef PY_LONG_LONG
  #define PY_LONG_LONG LONG_LONG
#endif
#ifndef Py_HUGE_VAL
  #define Py_HUGE_VAL HUGE_VAL
#endif
#ifdef PYPY_VERSION
  #define CYTHON_COMPILING_IN_PYPY 1
  #define CYTHON_COMPILING_IN_PYSTON 0
  #define CYTHON_COMPILING_IN_CPYTHON 0
  #undef CYTHON_USE_TYPE_SLOTS
  #define CYTHON_USE_TYPE_SLOTS 0
  #undef CYTHON_USE_ASYNC_SLOTS
  #define CYTHON_USE_ASYNC_SLOTS 0
  #undef CYTHON_USE_PYLIST_INTERNALS
  #define CYTHON_USE_PYLIST_INTERNALS 0
  #undef CYTHON_USE_UNICODE_INTERNALS
  #define CYTHON_USE_UNICODE_INTERNALS 0
  #undef CYTHON_USE_UNICODE_WRITER
  #define CYTHON_USE_UNICODE_WRITER 0
  #undef CYTHON_USE_PYLONG_INTERNALS
  #define CYTHON_USE_PYLONG_INTERNALS 0
  #undef CYTHON_AVOID_BORROWED_REFS
  #define CYTHON_AVOID_BORROWED_REFS 1
  #undef CYTHON_ASSUME_SAFE_MACROS
  #define CYTHON_ASSUME_SAFE_MACROS 0
  #undef CYTHON_UNPACK_METHODS
  #define CYTHON_UNPACK_METHODS 0
  #undef CYTHON_FAST_THREAD_STATE
  #define CYTHON_FAST_THREAD_STATE 0
  #undef CYTHON_FAST_PYCALL
  #define CYTHON_FAST_PYCALL 0
#elif defined(PYSTON_VERSION)
  #define CYTHON_COMPILING_IN_PYPY 0
  #define CYTHON_COMPILING_IN_PYSTON 1
  #define CYTHON_COMPILING_IN_CPYTHON 0
  #ifndef CYTHON_USE_TYPE_SLOTS
    #define CYTHON_USE_TYPE_SLOTS 1
  #endif
  #undef CYTHON_USE_ASYNC_SLOTS
  #define CYTHON_USE_ASYNC_SLOTS 0
  #undef CYTHON_USE_PYLIST_INTERNALS
  #define CYTHON_USE_PYLIST_INTERNALS 0
  #ifndef CYTHON_USE_UNICODE_INTERNALS
    #define CYTHON_USE_UNICODE_INTERNALS 1
  #endif
  #undef CYTHON_USE_UNICODE_WRITER
  #define CYTHON_USE_UNICODE_WRITER 0
  #undef CYTHON_USE_PYLONG_INTERNALS
  #define CYTHON_USE_PYLONG_INTERNALS 0
  #ifndef CYTHON_AVOID_BORROWED_REFS
    #define CYTHON_AVOID_BORROWED_REFS 0
  #endif
  #ifndef CYTHON_ASSUME_SAFE_MACROS
    #define CYTHON_ASSUME_SAFE_MACROS 1
  #endif
  #ifndef CYTHON_UNPACK_METHODS
    #define CYTHON_UNPACK_METHODS 1
  #endif
  #undef CYTHON_FAST_THREAD_STATE
  #define CYTHON_FAST_THREAD_STATE 0
  #undef CYTHON_FAST_PYCALL
  #define CYTHON_FAST_PYCALL 0
#else
  #define CYTHON_COMPILING_IN_PYPY 0
  #define CYTHON_COMPILING_IN_PYSTON 0
  #define CYTHON_COMPILING_IN_CPYTHON 1
  #ifndef CYTHON_USE_TYPE_SLOTS
    #define CYTHON_USE_TYPE_SLOTS 1
  #endif
  #if PY_MAJOR_VERSION < 3
    #undef CYTHON_USE_ASYNC_SLOTS
    #define CYTHON_USE_ASYNC_SLOTS 0
  #elif !defined(CYTHON_USE_ASYNC_SLOTS)
    #define CYTHON_USE_ASYNC_SLOTS 1
  #endif
  #if PY_VERSION_HEX < 0x02070000
    #undef CYTHON_USE_PYLONG_INTERNALS
    #define CYTHON_USE_PYLONG_INTERNALS 0
  #elif !defined(CYTHON_USE_PYLONG_INTERNALS)
    #define CYTHON_USE_PYLONG_INTERNALS 1
  #endif
  #ifndef CYTHON_USE_PYLIST_INTERNALS
    #define CYTHON_USE_PYLIST_INTERNALS 1
  #endif
  #ifndef CYTHON_USE_UNICODE_INTERNALS
    #define CYTHON_USE_UNICODE_INTERNALS 1
  #endif
  #if PY_VERSION_HEX < 0x030300F0
    #undef CYTHON_USE_UNICODE_WRITER
    #define CYTHON_USE_UNICODE_WRITER 0
  #elif !defined(CYTHON_USE_UNICODE_WRITER)
    #define CYTHON_USE_UNICODE_WRITER 1
  #endif
  #ifndef CYTHON_AVOID_BORROWED_REFS
    #define CYTHON_AVOID_BORROWED_REFS 0
  #endif
  #ifndef CYTHON_ASSUME_SAFE_MACROS
    #define CYTHON_ASSUME_SAFE_MACROS 1
  #endif
  #ifndef CYTHON_UNPACK_METHODS
    #define CYTHON_UNPACK_METHODS 1
  #endif
  #ifndef CYTHON_FAST_THREAD_STATE
    #define CYTHON_FAST_THREAD_STATE 1
  #endif
  #ifndef CYTHON_FAST_PYCALL
    #define CYTHON_FAST_PYCALL 1
  #endif
#endif
#if !defined(CYTHON_FAST_PYCCALL)
#define CYTHON_FAST_PYCCALL  (CYTHON_FAST_PYCALL && PY_VERSION_HEX >= 0x030600B1)
#endif
#if CYTHON_USE_PYLONG_INTERNALS
  #include "longintrepr.h"
  #undef SHIFT
  #undef BASE
  #undef MASK
#endif
#if CYTHON_COMPILING_IN_PYPY && PY_VERSION_HEX < 0x02070600 && !defined(Py_OptimizeFlag)
  #define Py_OptimizeFlag 0
#endif
#define __PYX_BUILD_PY_SSIZE_T "n"
#define CYTHON_FORMAT_SSIZE_T "z"
#if PY_MAJOR_VERSION < 3
  #define __Pyx_BUILTIN_MODULE_NAME "__builtin__"
  #define __Pyx_PyCode_New(a, k, l, s, f, code, c, n, v, fv, cell, fn, name, fline, lnos)\
          PyCode_New(a+k, l, s, f, code, c, n, v, fv, cell, fn, name, fline, lnos)
  #define __Pyx_DefaultClassType PyClass_Type
#else
  #define __Pyx_BUILTIN_MODULE_NAME "builtins"
  #define __Pyx_PyCode_New(a, k, l, s, f, code, c, n, v, fv, cell, fn, name, fline, lnos)\
          PyCode_New(a, k, l, s, f, code, c, n, v, fv, cell, fn, name, fline, lnos)
  #define __Pyx_DefaultClassType PyType_Type
#endif
#ifndef Py_TPFLAGS_CHECKTYPES
  #define Py_TPFLAGS_CHECKTYPES 0
#endif
#ifndef Py_TPFLAGS_HAVE_INDEX
  #define Py_TPFLAGS_HAVE_INDEX 0
#endif
#ifndef Py_TPFLAGS_HAVE_NEWBUFFER
  #define Py_TPFLAGS_HAVE_NEWBUFFER 0
#endif
#ifndef Py_TPFLAGS_HAVE_FINALIZE
  #define Py_TPFLAGS_HAVE_FINALIZE 0
#endif
#ifndef METH_FASTCALL
  #define METH_FASTCALL 0x80
  typedef PyObject *(*__Pyx_PyCFunctionFast) (PyObject *self, PyObject **args,
                                              Py_ssize_t nargs, PyObject *kwnames);
#else
  #define __Pyx_PyCFunctionFast _PyCFunctionFast
#endif
#if CYTHON_FAST_PYCCALL
#define __Pyx_PyFastCFunction_Check(func)\
    ((PyCFunction_Check(func) && (METH_FASTCALL == (PyCFunction_GET_FLAGS(func) & ~(METH_CLASS | METH_STATIC | METH_COEXIST)))))
#else
#define __Pyx_PyFastCFunction_Check(func) 0
#endif
#if PY_VERSION_HEX > 0x03030000 && defined(PyUnicode_KIND)
  #define CYTHON_PEP393_ENABLED 1
  #define __Pyx_PyUnicode_READY(op)       (likely(PyUnicode_IS_READY(op)) ?\
                                              0 : _PyUnicode_Ready((PyObject *)(op)))
  #define __Pyx_PyUnicode_GET_LENGTH(u)   PyUnicode_GET_LENGTH(u)
  #define __Pyx_PyUnicode_READ_CHAR(u, i) PyUnicode_READ_CHAR(u, i)
  #define __Pyx_PyUnicode_MAX_CHAR_VALUE(u)   PyUnicode_MAX_CHAR_VALUE(u)
  #define __Pyx_PyUnicode_KIND(u)         PyUnicode_KIND(u)
  #define __Pyx_PyUnicode_DATA(u)         PyUnicode_DATA(u)
  #define __Pyx_PyUnicode_READ(k, d, i)   PyUnicode_READ(k, d, i)
  #define __Pyx_PyUnicode_WRITE(k, d, i, ch)  PyUnicode_WRITE(k, d, i, ch)
  #define __Pyx_PyUnicode_IS_TRUE(u)      (0 != (likely(PyUnicode_IS_READY(u)) ? PyUnicode_GET_LENGTH(u) : PyUnicode_GET_SIZE(u)))
#else
  #define CYTHON_PEP393_ENABLED 0
  #define PyUnicode_1BYTE_KIND  1
  #define PyUnicode_2BYTE_KIND  2
  #define PyUnicode_4BYTE_KIND  4
  #define __Pyx_PyUnicode_READY(op)       (0)
  #define __Pyx_PyUnicode_GET_LENGTH(u)   PyUnicode_GET_SIZE(u)
  #define __Pyx_PyUnicode_READ_CHAR(u, i) ((Py_UCS4)(PyUnicode_AS_UNICODE(u)[i]))
  #define __Pyx_PyUnicode_MAX_CHAR_VALUE(u)   ((sizeof(Py_UNICODE) == 2) ? 65535 : 1114111)
  #define __Pyx_PyUnicode_KIND(u)         (sizeof(Py_UNICODE))
  #define __Pyx_PyUnicode_DATA(u)         ((void*)PyUnicode_AS_UNICODE(u))
  #define __Pyx_PyUnicode_READ(k, d, i)   ((void)(k), (Py_UCS4)(((Py_UNICODE*)d)[i]))
  #define __Pyx_PyUnicode_WRITE(k, d, i, ch)  (((void)(k)), ((Py_UNICODE*)d)[i] = ch)
  #define __Pyx_PyUnicode_IS_TRUE(u)      (0 != PyUnicode_GET_SIZE(u))
#endif
#if CYTHON_COMPILING_IN_PYPY
  #define __Pyx_PyUnicode_Concat(a, b)      PyNumber_Add(a, b)
  #define __Pyx_PyUnicode_ConcatSafe(a, b)  PyNumber_Add(a, b)
#else
  #define __Pyx_PyUnicode_Concat(a, b)      PyUnicode_Concat(a, b)
  #define __Pyx_PyUnicode_ConcatSafe(a, b)  ((unlikely((a) == Py_None) || unlikely((b) == Py_None)) ?\
      PyNumber_Add(a, b) : __Pyx_PyUnicode_Concat(a, b))
#endif
#if CYTHON_COMPILING_IN_PYPY && !defined(PyUnicode_Contains)
  #define PyUnicode_Contains(u, s)  PySequence_Contains(u, s)
#endif
#if CYTHON_COMPILING_IN_PYPY && !defined(PyByteArray_Check)
  #define PyByteArray_Check(obj)  PyObject_TypeCheck(obj, &PyByteArray_Type)
#endif
#if CYTHON_COMPILING_IN_PYPY && !defined(PyObject_Format)
  #define PyObject_Format(obj, fmt)  PyObject_CallMethod(obj, "__format__", "O", fmt)
#endif
#if CYTHON_COMPILING_IN_PYPY && !defined(PyObject_Malloc)
  #define PyObject_Malloc(s)   PyMem_Malloc(s)
  #define PyObject_Free(p)     PyMem_Free(p)
  #define PyObject_Realloc(p)  PyMem_Realloc(p)
#endif
#if CYTHON_COMPILING_IN_PYSTON
  #define __Pyx_PyCode_HasFreeVars(co)  PyCode_HasFreeVars(co)
  #define __Pyx_PyFrame_SetLineNumber(frame, lineno) PyFrame_SetLineNumber(frame, lineno)
#else
  #define __Pyx_PyCode_HasFreeVars(co)  (PyCode_GetNumFree(co) > 0)
  #define __Pyx_PyFrame_SetLineNumber(frame, lineno)  (frame)->f_lineno = (lineno)
#endif
#define __Pyx_PyString_FormatSafe(a, b)   ((unlikely((a) == Py_None)) ? PyNumber_Remainder(a, b) : __Pyx_PyString_Format(a, b))
#define __Pyx_PyUnicode_FormatSafe(a, b)  ((unlikely((a) == Py_None)) ? PyNumber_Remainder(a, b) : PyUnicode_Format(a, b))
#if PY_MAJOR_VERSION >= 3
  #define __Pyx_PyString_Format(a, b)  PyUnicode_Format(a, b)
#else
  #define __Pyx_PyString_Format(a, b)  PyString_Format(a, b)
#endif
#if PY_MAJOR_VERSION < 3 && !defined(PyObject_ASCII)
  #define PyObject_ASCII(o)            PyObject_Repr(o)
#endif
#if PY_MAJOR_VERSION >= 3
  #define PyBaseString_Type            PyUnicode_Type
  #define PyStringObject               PyUnicodeObject
  #define PyString_Type                PyUnicode_Type
  #define PyString_Check               PyUnicode_Check
  #define PyString_CheckExact          PyUnicode_CheckExact
#endif
#if PY_MAJOR_VERSION >= 3
  #define __Pyx_PyBaseString_Check(obj) PyUnicode_Check(obj)
  #define __Pyx_PyBaseString_CheckExact(obj) PyUnicode_CheckExact(obj)
#else
  #define __Pyx_PyBaseString_Check(obj) (PyString_Check(obj) || PyUnicode_Check(obj))
  #define __Pyx_PyBaseString_CheckExact(obj) (PyString_CheckExact(obj) || PyUnicode_CheckExact(obj))
#endif
#ifndef PySet_CheckExact
  #define PySet_CheckExact(obj)        (Py_TYPE(obj) == &PySet_Type)
#endif
#define __Pyx_TypeCheck(obj, type) PyObject_TypeCheck(obj, (PyTypeObject *)type)
#define __Pyx_PyException_Check(obj) __Pyx_TypeCheck(obj, PyExc_Exception)
#if PY_MAJOR_VERSION >= 3
  #define PyIntObject                  PyLongObject
  #define PyInt_Type                   PyLong_Type
  #define PyInt_Check(op)              PyLong_Check(op)
  #define PyInt_CheckExact(op)         PyLong_CheckExact(op)
  #define PyInt_FromString             PyLong_FromString
  #define PyInt_FromUnicode            PyLong_FromUnicode
  #define PyInt_FromLong               PyLong_FromLong
  #define PyInt_FromSize_t             PyLong_FromSize_t
  #define PyInt_FromSsize_t            PyLong_FromSsize_t
  #define PyInt_AsLong                 PyLong_AsLong
  #define PyInt_AS_LONG                PyLong_AS_LONG
  #define PyInt_AsSsize_t              PyLong_AsSsize_t
  #define PyInt_AsUnsignedLongMask     PyLong_AsUnsignedLongMask
  #define PyInt_AsUnsignedLongLongMask PyLong_AsUnsignedLongLongMask
  #define PyNumber_Int                 PyNumber_Long
#endif
#if PY_MAJOR_VERSION >= 3
  #define PyBoolObject                 PyLongObject
#endif
#if PY_MAJOR_VERSION >= 3 && CYTHON_COMPILING_IN_PYPY
  #ifndef PyUnicode_InternFromString
    #define PyUnicode_InternFromString(s) PyUnicode_FromString(s)
  #endif
#endif
#if PY_VERSION_HEX < 0x030200A4
  typedef long Py_hash_t;
  #define __Pyx_PyInt_FromHash_t PyInt_FromLong
  #define __Pyx_PyInt_AsHash_t   PyInt_AsLong
#else
  #define __Pyx_PyInt_FromHash_t PyInt_FromSsize_t
  #define __Pyx_PyInt_AsHash_t   PyInt_AsSsize_t
#endif
#if PY_MAJOR_VERSION >= 3
  #define __Pyx_PyMethod_New(func, self, klass) ((self) ? PyMethod_New(func, self) : PyInstanceMethod_New(func))
#else
  #define __Pyx_PyMethod_New(func, self, klass) PyMethod_New(func, self, klass)
#endif
#if CYTHON_USE_ASYNC_SLOTS
  #if PY_VERSION_HEX >= 0x030500B1
    #define __Pyx_PyAsyncMethodsStruct PyAsyncMethods
    #define __Pyx_PyType_AsAsync(obj) (Py_TYPE(obj)->tp_as_async)
  #else
    typedef struct {
        unaryfunc am_await;
        unaryfunc am_aiter;
        unaryfunc am_anext;
    } __Pyx_PyAsyncMethodsStruct;
    #define __Pyx_PyType_AsAsync(obj) ((__Pyx_PyAsyncMethodsStruct*) (Py_TYPE(obj)->tp_reserved))
  #endif
#else
  #define __Pyx_PyType_AsAsync(obj) NULL
#endif
#ifndef CYTHON_RESTRICT
  #if defined(__GNUC__)
    #define CYTHON_RESTRICT __restrict__
  #elif defined(_MSC_VER) && _MSC_VER >= 1400
    #define CYTHON_RESTRICT __restrict
  #elif defined (__STDC_VERSION__) && __STDC_VERSION__ >= 199901L
    #define CYTHON_RESTRICT restrict
  #else
    #define CYTHON_RESTRICT
  #endif
#endif
#ifndef CYTHON_UNUSED
# if defined(__GNUC__)
#   if !(defined(__cplusplus)) || (__GNUC__ > 3 || (__GNUC__ == 3 && __GNUC_MINOR__ >= 4))
#     define CYTHON_UNUSED __attribute__ ((__unused__))
#   else
#     define CYTHON_UNUSED
#   endif
# elif defined(__ICC) || (defined(__INTEL_COMPILER) && !defined(_MSC_VER))
#   define CYTHON_UNUSED __attribute__ ((__unused__))
# else
#   define CYTHON_UNUSED
# endif
#endif
#ifndef CYTHON_MAYBE_UNUSED_VAR
#  if defined(__cplusplus)
     template<class T> void CYTHON_MAYBE_UNUSED_VAR( const T& ) { }
#  else
#    define CYTHON_MAYBE_UNUSED_VAR(x) (void)(x)
#  endif
#endif
#ifndef CYTHON_NCP_UNUSED
# if CYTHON_COMPILING_IN_CPYTHON
#  define CYTHON_NCP_UNUSED
# else
#  define CYTHON_NCP_UNUSED CYTHON_UNUSED
# endif
#endif
#define __Pyx_void_to_None(void_result) ((void)(void_result), Py_INCREF(Py_None), Py_None)

#ifndef CYTHON_INLINE
  #if defined(__clang__)
    #define CYTHON_INLINE __inline__ __attribute__ ((__unused__))
  #elif defined(__GNUC__)
    #define CYTHON_INLINE __inline__
  #elif defined(_MSC_VER)
    #define CYTHON_INLINE __inline
  #elif defined (__STDC_VERSION__) && __STDC_VERSION__ >= 199901L
    #define CYTHON_INLINE inline
  #else
    #define CYTHON_INLINE
  #endif
#endif

#if defined(WIN32) || defined(MS_WINDOWS)
  #define _USE_MATH_DEFINES
#endif
#include <math.h>
#ifdef NAN
#define __PYX_NAN() ((float) NAN)
#else
static CYTHON_INLINE float __PYX_NAN() {
  float value;
  memset(&value, 0xFF, sizeof(value));
  return value;
}
#endif
#if defined(__CYGWIN__) && defined(_LDBL_EQ_DBL)
#define __Pyx_truncl trunc
#else
#define __Pyx_truncl truncl
#endif


#define __PYX_ERR(f_index, lineno, Ln_error) \
{ \
  __pyx_filename = __pyx_f[f_index]; __pyx_lineno = lineno; __pyx_clineno = __LINE__; goto Ln_error; \
}

#if PY_MAJOR_VERSION >= 3
  #define __Pyx_PyNumber_Divide(x,y)         PyNumber_TrueDivide(x,y)
  #define __Pyx_PyNumber_InPlaceDivide(x,y)  PyNumber_InPlaceTrueDivide(x,y)
#else
  #define __Pyx_PyNumber_Divide(x,y)         PyNumber_Divide(x,y)
  #define __Pyx_PyNumber_InPlaceDivide(x,y)  PyNumber_InPlaceDivide(x,y)
#endif

#ifndef __PYX_EXTERN_C
  #ifdef __cplusplus
    #define __PYX_EXTERN_C extern "C"
  #else
    #define __PYX_EXTERN_C extern
  #endif
#endif

#define __PYX_HAVE__dist_recv__rates
#define __PYX_HAVE_API__dist_recv__rates
#ifdef _OPENMP
#include <omp.h>
#endif /* _OPENMP */

#ifdef PYREX_WITHOUT_ASSERTIONS
#define CYTHON_WITHOUT_ASSERTIONS
#endif

typedef struct {PyObject **p; const char *s; const Py_ssize_t n; const char* encoding;
                const char is_unicode; const char is_str; const char intern; } __Pyx_StringTabEntry;

#define __PYX_DEFAULT_STRING_ENCODING_IS_ASCII 0
#define __PYX_DEFAULT_STRING_ENCODING_IS_DEFAULT 0
#define __PYX_DEFAULT_STRING_ENCODING ""
#define __Pyx_PyObject_FromString __Pyx_PyBytes_FromString
#define __Pyx_PyObject_FromStringAndSize __Pyx_PyBytes_FromStringAndSize
#define __Pyx_uchar_cast(c) ((unsigned char)c)
#define __Pyx_long_cast(x) ((long)x)
#define __Pyx_fits_Py_ssize_t(v, type, is_signed)  (\
    (sizeof(type) < sizeof(Py_ssize_t))  ||\
    (sizeof(type) > sizeof(Py_ssize_t) &&\
          likely(v < (type)PY_SSIZE_T_MAX ||\
                 v == (type)PY_SSIZE_T_MAX)  &&\
          (!is_signed || likely(v > (type)PY_SSIZE_T_MIN ||\
                                v == (type)PY_SSIZE_T_MIN)))  ||\
    (sizeof(type) == sizeof(Py_ssize_t) &&\
          (is_signed || likely(v < (type)PY_SSIZE_T_MAX ||\
                               v == (type)PY_SSIZE_T_MAX)))  )
#if defined (__cplusplus) && __cplusplus >= 201103L
    #include <cstdlib>
    #define __Pyx_sst_abs(value) std::abs(value)
#elif SIZEOF_INT >= SIZEOF_SIZE_T
    #define __Pyx_sst_abs(value) abs(value)
#elif SIZEOF_LONG >= SIZEOF_SIZE_T
    #define __Pyx_sst_abs(value) labs(value)
#elif defined (_MSC_VER) && defined (_M_X64)
    #define __Pyx_sst_abs(value) _abs64(value)
#elif defined (__STDC_VERSION__) && __STDC_VERSION__ >= 199901L
    #define __Pyx_sst_abs(value) llabs(value)
#elif defined (__GNUC__)
    #define __Pyx_sst_abs(value) __builtin_llabs(value)
#else
    #define __Pyx_sst_abs(value) ((value<0) ? -value : value)
#endif
static CYTHON_INLINE char* __Pyx_PyObject_AsString(PyObject*);
static CYTHON_INLINE char* __Pyx_PyObject_AsStringAndSize(PyObject*, Py_ssize_t* length);
#define __Pyx_PyByteArray_FromString(s) PyByteArray_FromStringAndSize((const char*)s, strlen((const char*)s))
#define __Pyx_PyByteArray_FromStringAndSize(s, l) PyByteArray_FromStringAndSize((const char*)s, l)
#define __Pyx_PyBytes_FromString        PyBytes_FromString
#define __Pyx_PyBytes_FromStringAndSize PyBytes_FromStringAndSize
static CYTHON_INLINE PyObject* __Pyx_PyUnicode_FromString(const char*);
#if PY_MAJOR_VERSION < 3
    #define __Pyx_PyStr_FromString        __Pyx_PyBytes_FromString
    #define __Pyx_PyStr_FromStringAndSize __Pyx_PyBytes_FromStringAndSize
#else
    #define __Pyx_PyStr_FromString        __Pyx_PyUnicode_FromString
    #define __Pyx_PyStr_FromStringAndSize __Pyx_PyUnicode_FromStringAndSize
#endif
#define __Pyx_PyObject_AsSString(s)    ((signed char*) __Pyx_PyObject_AsString(s))
#define __Pyx_PyObject_AsUString(s)    ((unsigned char*) __Pyx_PyObject_AsString(s))
#define __Pyx_PyObject_FromCString(s)  __Pyx_PyObject_FromString((const char*)s)
#define __Pyx_PyBytes_FromCString(s)   __Pyx_PyBytes_FromString((const char*)s)
#define __Pyx_PyByteArray_FromCString(s)   __Pyx_PyByteArray_FromString((const char*)s)
#define __Pyx_PyStr_FromCString(s)     __Pyx_PyStr_FromString((const char*)s)
#define __Pyx_PyUnicode_FromCString(s) __Pyx_PyUnicode_FromString((const char*)s)
#if PY_MAJOR_VERSION < 3
static CYTHON_INLINE size_t __Pyx_Py_UNICODE_strlen(const Py_UNICODE *u)
{
    const Py_UNICODE *u_end = u;
    while (*u_end++) ;
    return (size_t)(u_end - u - 1);
}
#else
#define __Pyx_Py_UNICODE_strlen Py_UNICODE_strlen
#endif
#define __Pyx_PyUnicode_FromUnicode(u)       PyUnicode_FromUnicode(u, __Pyx_Py_UNICODE_strlen(u))
#define __Pyx_PyUnicode_FromUnicodeAndLength PyUnicode_FromUnicode
#define __Pyx_PyUnicode_AsUnicode            PyUnicode_AsUnicode
#define __Pyx_NewRef(obj) (Py_INCREF(obj), obj)
#define __Pyx_Owned_Py_None(b) __Pyx_NewRef(Py_None)
#define __Pyx_PyBool_FromLong(b) ((b) ? __Pyx_NewRef(Py_True) : __Pyx_NewRef(Py_False))
static CYTHON_INLINE int __Pyx_PyObject_IsTrue(PyObject*);
static CYTHON_INLINE PyObject* __Pyx_PyNumber_IntOrLong(PyObject* x);
static CYTHON_INLINE Py_ssize_t __Pyx_PyIndex_AsSsize_t(PyObject*);
static CYTHON_INLINE PyObject * __Pyx_PyInt_FromSize_t(size_t);
#if CYTHON_ASSUME_SAFE_MACROS
#define __pyx_PyFloat_AsDouble(x) (PyFloat_CheckExact(x) ? PyFloat_AS_DOUBLE(x) : PyFloat_AsDouble(x))
#else
#define __pyx_PyFloat_AsDouble(x) PyFloat_AsDouble(x)
#endif
#define __pyx_PyFloat_AsFloat(x) ((float) __pyx_PyFloat_AsDouble(x))
#if PY_MAJOR_VERSION >= 3
#define __Pyx_PyNumber_Int(x) (PyLong_CheckExact(x) ? __Pyx_NewRef(x) : PyNumber_Long(x))
#else
#define __Pyx_PyNumber_Int(x) (PyInt_CheckExact(x) ? __Pyx_NewRef(x) : PyNumber_Int(x))
#endif
#define __Pyx_PyNumber_Float(x) (PyFloat_CheckExact(x) ? __Pyx_NewRef(x) : PyNumber_Float(x))
#if PY_MAJOR_VERSION < 3 && __PYX_DEFAULT_STRING_ENCODING_IS_ASCII
static int __Pyx_sys_getdefaultencoding_not_ascii;
static int __Pyx_init_sys_getdefaultencoding_params(void) {
    PyObject* sys;
    PyObject* default_encoding = NULL;
    PyObject* ascii_chars_u = NULL;
    PyObject* ascii_chars_b = NULL;
    const char* default_encoding_c;
    sys = PyImport_ImportModule("sys");
    if (!sys) goto bad;
    default_encoding = PyObject_CallMethod(sys, (char*) "getdefaultencoding", NULL);
    Py_DECREF(sys);
    if (!default_encoding) goto bad;
    default_encoding_c = PyBytes_AsString(default_encoding);
    if (!default_encoding_c) goto bad;
    if (strcmp(default_encoding_c, "ascii") == 0) {
        __Pyx_sys_getdefaultencoding_not_ascii = 0;
    } else {
        char ascii_chars[128];
        int c;
        for (c = 0; c < 128; c++) {
            ascii_chars[c] = c;
        }
        __Pyx_sys_getdefaultencoding_not_ascii = 1;
        ascii_chars_u = PyUnicode_DecodeASCII(ascii_chars, 128, NULL);
        if (!ascii_chars_u) goto bad;
        ascii_chars_b = PyUnicode_AsEncodedString(ascii_chars_u, default_encoding_c, NULL);
        if (!ascii_chars_b || !PyBytes_Check(ascii_chars_b) || memcmp(ascii_chars, PyBytes_AS_STRING(ascii_chars_b), 128) != 0) {
            PyErr_Format(
                PyExc_ValueError,
                "This module compiled with c_string_encoding=ascii, but default encoding '%.200s' is not a superset of ascii.",
                default_encoding_c);
            goto bad;
        }
        Py_DECREF(ascii_chars_u);
        Py_DECREF(ascii_chars_b);
    }
    Py_DECREF(default_encoding);
    return 0;
bad:
    Py_XDECREF(default_encoding);
    Py_XDECREF(ascii_chars_u);
    Py_XDECREF(ascii_chars_b);
    return -1;
}
#endif
#if __PYX_DEFAULT_STRING_ENCODING_IS_DEFAULT && PY_MAJOR_VERSION >= 3
#define __Pyx_PyUnicode_FromStringAndSize(c_str, size) PyUnicode_DecodeUTF8(c_str, size, NULL)
#else
#define __Pyx_PyUnicode_FromStringAndSize(c_str, size) PyUnicode_Decode(c_str, size, __PYX_DEFAULT_STRING_ENCODING, NULL)
#if __PYX_DEFAULT_STRING_ENCODING_IS_DEFAULT
static char* __PYX_DEFAULT_STRING_ENCODING;
static int __Pyx_init_sys_getdefaultencoding_params(void) {
    PyObject* sys;
    PyObject* default_encoding = NULL;
    char* default_encoding_c;
    sys = PyImport_ImportModule("sys");
    if (!sys) goto bad;
    default_encoding = PyObject_CallMethod(sys, (char*) (const char*) "getdefaultencoding", NULL);
    Py_DECREF(sys);
    if (!default_encoding) goto bad;
    default_encoding_c = PyBytes_AsString(default_encoding);
    if (!default_encoding_c) goto bad;
    __PYX_DEFAULT_STRING_ENCODING = (char*) malloc(strlen(default_encoding_c));
    if (!__PYX_DEFAULT_STRING_ENCODING) goto bad;
    strcpy(__PYX_DEFAULT_STRING_ENCODING, default_encoding_c);
    Py_DECREF(default_encoding);
    return 0;
bad:
    Py_XDECREF(default_encoding);
    return -1;
}
#endif
#endif


/* Test for GCC > 2.95 */
#if defined(__GNUC__)     && (__GNUC__ > 2 || (__GNUC__ == 2 && (__GNUC_MINOR__ > 95)))
  #define likely(x)   __builtin_expect(!!(x), 1)
  #define unlikely(x) __builtin_expect(!!(x), 0)
#else /* !__GNUC__ or GCC < 2.95 */
  #define likely(x)   (x)
  #define unlikely(x) (x)
#endif /* __GNUC__ */

static PyObject *__pyx_m;
static PyObject *__pyx_d;
static PyObject *__pyx_b;
static PyObject *__pyx_empty_tuple;
static PyObject *__pyx_empty_bytes;
static PyObject *__pyx_empty_unicode;
static int __pyx_lineno;
static int __pyx_clineno = 0;
static const char * __pyx_cfilenm= __FILE__;
static const char *__pyx_filename;


static const char *__pyx_f[] = {
  "dist_recv/rates.pyx",
};

/*--- Type declarations ---*/

/* --- Runtime support code (head) --- */
/* Refnanny.proto */
#ifndef CYTHON_REFNANNY
  #define CYTHON_REFNANNY 0
#endif
#if CYTHON_REFNANNY
  typedef struct {
    void (*INCREF)(void*, PyObject*, int);
    void (*DECREF)(void*, PyObject*, int);
    void (*GOTREF)(void*, PyObject*, int);
    void (*GIVEREF)(void*, PyObject*, int);
    void* (*SetupContext)(const char*, int, const char*);
    void (*FinishContext)(void**);
  } __Pyx_RefNannyAPIStruct;
  static __Pyx_RefNannyAPIStruct *__Pyx_RefNanny = NULL;
  static __Pyx_RefNannyAPIStruct *__Pyx_RefNannyImportAPI(const char *modname);
  #define __Pyx_RefNannyDeclarations void *__pyx_refnanny = NULL;
#ifdef WITH_THREAD
  #define __Pyx_RefNannySetupContext(name, acquire_gil)\
          if (acquire_gil) {\
              PyGILState_STATE __pyx_gilstate_save = PyGILState_Ensure();\
              __pyx_refnanny = __Pyx_RefNanny->SetupContext((name), __LINE__, __FILE__);\
              PyGILState_Release(__pyx_gilstate_save);\
          } else {\
              __pyx_refnanny = __Pyx_RefNanny->SetupContext((name), __LINE__, __FILE__);\
          }
#else
  #define __Pyx_RefNannySetupContext(name, acquire_gil)\
          __pyx_refnanny = __Pyx_RefNanny->SetupContext((name), __LINE__, __FILE__)
#endif
  #define __Pyx_RefNannyFinishContext()\
          __Pyx_RefNanny->FinishContext(&__pyx_refnanny)
  #define __Pyx_INCREF(r)  __Pyx_RefNanny->INCREF(__pyx_refnanny, (PyObject *)(r), __LINE__)
  #define __Pyx_DECREF(r)  __Pyx_RefNanny->DECREF(__pyx_refnanny, (PyObject *)(r), __LINE__)
  #define __Pyx_GOTREF(r)  __Pyx_RefNanny->GOTREF(__pyx_refnanny, (PyObject *)(r), __LINE__)
  #define __Pyx_GIVEREF(r) __Pyx_RefNanny->GIVEREF(__pyx_refnanny, (PyObject *)(r), __LINE__)
  #define __Pyx_XINCREF(r)  do { if((r) != NULL) {__Pyx_INCREF(r); }} while(0)
  #define __Pyx_XDECREF(r)  do { if((r) != NULL) {__Pyx_DECREF(r); }} while(0)
  #define __Pyx_XGOTREF(r)  do { if((r) != NULL) {__Pyx_GOTREF(r); }} while(0)
  #define __Pyx_XGIVEREF(r) do { if((r) != NULL) {__Pyx_GIVEREF(r);}} while(0)
#else
  #define __Pyx_RefNannyDeclarations
  #define __Pyx_RefNannySetupContext(name, acquire_gil)
  #define __Pyx_RefNannyFinishContext()
  #define __Pyx_INCREF(r) Py_INCREF(r)
  #define __Pyx_DECREF(r) Py_DECREF(r)
  #define __Pyx_GOTREF(r)
  #define __Pyx_GIVEREF(r)
  #define __Pyx_XINCREF(r) Py_XINCREF(r)
  #define __Pyx_XDECREF(r) Py_XDECREF(r)
  #define __Pyx_XGOTREF(r)
  #define __Pyx_XGIVEREF(r)
#endif
#define __Pyx_XDECREF_SET(r, v) do {\
        PyObject *tmp = (PyObject *) r;\
        r = v; __Pyx_XDECREF(tmp);\
    } while (0)
#define __Pyx_DECREF_SET(r, v) do {\
        PyObject *tmp = (PyObject *) r;\
        r = v; __Pyx_DECREF(tmp);\
    } while (0)
#define __Pyx_CLEAR(r)    do { PyObject* tmp = ((PyObject*)(r)); r = NULL; __Pyx_DECREF(tmp);} while(0)
#define __Pyx_XCLEAR(r)   do { if((r) != NULL) {PyObject* tmp = ((PyObject*)(r)); r = NULL; __Pyx_DECREF(tmp);}} while(0)

/* PyObjectGetAttrStr.proto */
#if CYTHON_USE_TYPE_SLOTS
static CYTHON_INLINE PyObject* __Pyx_PyObject_GetAttrStr(PyObject* obj, PyObject* attr_name) {
    PyTypeObject* tp = Py_TYPE(obj);
    if (likely(tp->tp_getattro))
        return tp->tp_getattro(obj, attr_name);
#if PY_MAJOR_VERSION < 3
    if (likely(tp->tp_getattr))
        return tp->tp_getattr(obj, PyString_AS_STRING(attr_name));
#endif
    return PyObject_GetAttr(obj, attr_name);
}
#else
#define __Pyx_PyObject_GetAttrStr(o,n) PyObject_GetAttr(o,n)
#endif

/* GetBuiltinName.proto */
static PyObject *__Pyx_GetBuiltinName(PyObject *name);

/* RaiseArgTupleInvalid.proto */
static void __Pyx_RaiseArgtupleInvalid(const char* func_name, int exact,
    Py_ssize_t num_min, Py_ssize_t num_max, Py_ssize_t num_found);

/* RaiseDoubleKeywords.proto */
static void __Pyx_RaiseDoubleKeywordsError(const char* func_name, PyObject* kw_name);

/* ParseKeywords.proto */
static int __Pyx_ParseOptionalKeywords(PyObject *kwds, PyObject **argnames[],\
    PyObject *kwds2, PyObject *values[], Py_ssize_t num_pos_args,\
    const char* function_name);

/* Profile.proto */
#ifndef CYTHON_PROFILE
#if CYTHON_COMPILING_IN_PYPY || CYTHON_COMPILING_IN_PYSTON
  #define CYTHON_PROFILE 0
#else
  #define CYTHON_PROFILE 1
#endif
#endif
#ifndef CYTHON_TRACE_NOGIL
  #define CYTHON_TRACE_NOGIL 0
#else
  #if CYTHON_TRACE_NOGIL && !defined(CYTHON_TRACE)
    #define CYTHON_TRACE 1
  #endif
#endif
#ifndef CYTHON_TRACE
  #define CYTHON_TRACE 0
#endif
#if CYTHON_TRACE
  #undef CYTHON_PROFILE_REUSE_FRAME
#endif
#ifndef CYTHON_PROFILE_REUSE_FRAME
  #define CYTHON_PROFILE_REUSE_FRAME 0
#endif
#if CYTHON_PROFILE || CYTHON_TRACE
  #include "compile.h"
  #include "frameobject.h"
  #include "traceback.h"
  #if CYTHON_PROFILE_REUSE_FRAME
    #define CYTHON_FRAME_MODIFIER static
    #define CYTHON_FRAME_DEL(frame)
  #else
    #define CYTHON_FRAME_MODIFIER
    #define CYTHON_FRAME_DEL(frame) Py_CLEAR(frame)
  #endif
  #define __Pyx_TraceDeclarations\
  static PyCodeObject *__pyx_frame_code = NULL;\
  CYTHON_FRAME_MODIFIER PyFrameObject *__pyx_frame = NULL;\
  int __Pyx_use_tracing = 0;
  #define __Pyx_TraceFrameInit(codeobj)\
  if (codeobj) __pyx_frame_code = (PyCodeObject*) codeobj;
  #ifdef WITH_THREAD
  #define __Pyx_TraceCall(funcname, srcfile, firstlineno, nogil, goto_error)\
  if (nogil) {\
      if (CYTHON_TRACE_NOGIL) {\
          PyThreadState *tstate;\
          PyGILState_STATE state = PyGILState_Ensure();\
          tstate = PyThreadState_GET();\
          if (unlikely(tstate->use_tracing) && !tstate->tracing &&\
                  (tstate->c_profilefunc || (CYTHON_TRACE && tstate->c_tracefunc))) {\
              __Pyx_use_tracing = __Pyx_TraceSetupAndCall(&__pyx_frame_code, &__pyx_frame, funcname, srcfile, firstlineno);\
          }\
          PyGILState_Release(state);\
          if (unlikely(__Pyx_use_tracing < 0)) goto_error;\
      }\
  } else {\
      PyThreadState* tstate = PyThreadState_GET();\
      if (unlikely(tstate->use_tracing) && !tstate->tracing &&\
              (tstate->c_profilefunc || (CYTHON_TRACE && tstate->c_tracefunc))) {\
          __Pyx_use_tracing = __Pyx_TraceSetupAndCall(&__pyx_frame_code, &__pyx_frame, funcname, srcfile, firstlineno);\
          if (unlikely(__Pyx_use_tracing < 0)) goto_error;\
      }\
  }
  #else
  #define __Pyx_TraceCall(funcname, srcfile, firstlineno, nogil, goto_error)\
  {   PyThreadState* tstate = PyThreadState_GET();\
      if (unlikely(tstate->use_tracing) && !tstate->tracing &&\
              (tstate->c_profilefunc || (CYTHON_TRACE && tstate->c_tracefunc))) {\
          __Pyx_use_tracing = __Pyx_TraceSetupAndCall(&__pyx_frame_code, &__pyx_frame, funcname, srcfile, firstlineno);\
          if (unlikely(__Pyx_use_tracing < 0)) goto_error;\
      }\
  }
  #endif
  #define __Pyx_TraceException()\
  if (likely(!__Pyx_use_tracing)); else {\
      PyThreadState* tstate = PyThreadState_GET();\
      if (tstate->use_tracing &&\
              (tstate->c_profilefunc || (CYTHON_TRACE && tstate->c_tracefunc))) {\
          tstate->tracing++;\
          tstate->use_tracing = 0;\
          PyObject *exc_info = __Pyx_GetExceptionTuple(tstate);\
          if (exc_info) {\
              if (CYTHON_TRACE && tstate->c_tracefunc)\
                  tstate->c_tracefunc(\
                      tstate->c_traceobj, __pyx_frame, PyTrace_EXCEPTION, exc_info);\
              tstate->c_profilefunc(\
                  tstate->c_profileobj, __pyx_frame, PyTrace_EXCEPTION, exc_info);\
              Py_DECREF(exc_info);\
          }\
          tstate->use_tracing = 1;\
          tstate->tracing--;\
      }\
  }
  static void __Pyx_call_return_trace_func(PyThreadState *tstate, PyFrameObject *frame, PyObject *result) {
      PyObject *type, *value, *traceback;
      PyErr_Fetch(&type, &value, &traceback);
      tstate->tracing++;
      tstate->use_tracing = 0;
      if (CYTHON_TRACE && tstate->c_tracefunc)
          tstate->c_tracefunc(tstate->c_traceobj, frame, PyTrace_RETURN, result);
      if (tstate->c_profilefunc)
          tstate->c_profilefunc(tstate->c_profileobj, frame, PyTrace_RETURN, result);
      CYTHON_FRAME_DEL(frame);
      tstate->use_tracing = 1;
      tstate->tracing--;
      PyErr_Restore(type, value, traceback);
  }
  #ifdef WITH_THREAD
  #define __Pyx_TraceReturn(result, nogil)\
  if (likely(!__Pyx_use_tracing)); else {\
      if (nogil) {\
          if (CYTHON_TRACE_NOGIL) {\
              PyThreadState *tstate;\
              PyGILState_STATE state = PyGILState_Ensure();\
              tstate = PyThreadState_GET();\
              if (tstate->use_tracing) {\
                  __Pyx_call_return_trace_func(tstate, __pyx_frame, (PyObject*)result);\
              }\
              PyGILState_Release(state);\
          }\
      } else {\
          PyThreadState* tstate = PyThreadState_GET();\
          if (tstate->use_tracing) {\
              __Pyx_call_return_trace_func(tstate, __pyx_frame, (PyObject*)result);\
          }\
      }\
  }
  #else
  #define __Pyx_TraceReturn(result, nogil)\
  if (likely(!__Pyx_use_tracing)); else {\
      PyThreadState* tstate = PyThreadState_GET();\
      if (tstate->use_tracing) {\
          __Pyx_call_return_trace_func(tstate, __pyx_frame, (PyObject*)result);\
      }\
  }
  #endif
  static PyCodeObject *__Pyx_createFrameCodeObject(const char *funcname, const char *srcfile, int firstlineno);
  static int __Pyx_TraceSetupAndCall(PyCodeObject** code, PyFrameObject** frame, const char *funcname, const char *srcfile, int firstlineno);
#else
  #define __Pyx_TraceDeclarations
  #define __Pyx_TraceFrameInit(codeobj)
  #define __Pyx_TraceCall(funcname, srcfile, firstlineno, nogil, goto_error)   if (1); else goto_error;
  #define __Pyx_TraceException()
  #define __Pyx_TraceReturn(result, nogil)
#endif
#if CYTHON_TRACE
  static int __Pyx_call_line_trace_func(PyThreadState *tstate, PyFrameObject *frame, int lineno) {
      int ret;
      PyObject *type, *value, *traceback;
      PyErr_Fetch(&type, &value, &traceback);
      __Pyx_PyFrame_SetLineNumber(frame, lineno);
      tstate->tracing++;
      tstate->use_tracing = 0;
      ret = tstate->c_tracefunc(tstate->c_traceobj, frame, PyTrace_LINE, NULL);
      tstate->use_tracing = 1;
      tstate->tracing--;
      if (likely(!ret)) {
          PyErr_Restore(type, value, traceback);
      } else {
          Py_XDECREF(type);
          Py_XDECREF(value);
          Py_XDECREF(traceback);
      }
      return ret;
  }
  #ifdef WITH_THREAD
  #define __Pyx_TraceLine(lineno, nogil, goto_error)\
  if (likely(!__Pyx_use_tracing)); else {\
      if (nogil) {\
          if (CYTHON_TRACE_NOGIL) {\
              int ret = 0;\
              PyThreadState *tstate;\
              PyGILState_STATE state = PyGILState_Ensure();\
              tstate = PyThreadState_GET();\
              if (unlikely(tstate->use_tracing && tstate->c_tracefunc)) {\
                  ret = __Pyx_call_line_trace_func(tstate, __pyx_frame, lineno);\
              }\
              PyGILState_Release(state);\
              if (unlikely(ret)) goto_error;\
          }\
      } else {\
          PyThreadState* tstate = PyThreadState_GET();\
          if (unlikely(tstate->use_tracing && tstate->c_tracefunc)) {\
              int ret = __Pyx_call_line_trace_func(tstate, __pyx_frame, lineno);\
              if (unlikely(ret)) goto_error;\
          }\
      }\
  }
  #else
  #define __Pyx_TraceLine(lineno, nogil, goto_error)\
  if (likely(!__Pyx_use_tracing)); else {\
      PyThreadState* tstate = PyThreadState_GET();\
      if (unlikely(tstate->use_tracing && tstate->c_tracefunc)) {\
          int ret = __Pyx_call_line_trace_func(tstate, __pyx_frame, lineno);\
          if (unlikely(ret)) goto_error;\
      }\
  }
  #endif
#else
  #define __Pyx_TraceLine(lineno, nogil, goto_error)   if (1); else goto_error;
#endif

/* GetItemInt.proto */
#define __Pyx_GetItemInt(o, i, type, is_signed, to_py_func, is_list, wraparound, boundscheck)\
    (__Pyx_fits_Py_ssize_t(i, type, is_signed) ?\
    __Pyx_GetItemInt_Fast(o, (Py_ssize_t)i, is_list, wraparound, boundscheck) :\
    (is_list ? (PyErr_SetString(PyExc_IndexError, "list index out of range"), (PyObject*)NULL) :\
               __Pyx_GetItemInt_Generic(o, to_py_func(i))))
#define __Pyx_GetItemInt_List(o, i, type, is_signed, to_py_func, is_list, wraparound, boundscheck)\
    (__Pyx_fits_Py_ssize_t(i, type, is_signed) ?\
    __Pyx_GetItemInt_List_Fast(o, (Py_ssize_t)i, wraparound, boundscheck) :\
    (PyErr_SetString(PyExc_IndexError, "list index out of range"), (PyObject*)NULL))
static CYTHON_INLINE PyObject *__Pyx_GetItemInt_List_Fast(PyObject *o, Py_ssize_t i,
                                                              int wraparound, int boundscheck);
#define __Pyx_GetItemInt_Tuple(o, i, type, is_signed, to_py_func, is_list, wraparound, boundscheck)\
    (__Pyx_fits_Py_ssize_t(i, type, is_signed) ?\
    __Pyx_GetItemInt_Tuple_Fast(o, (Py_ssize_t)i, wraparound, boundscheck) :\
    (PyErr_SetString(PyExc_IndexError, "tuple index out of range"), (PyObject*)NULL))
static CYTHON_INLINE PyObject *__Pyx_GetItemInt_Tuple_Fast(PyObject *o, Py_ssize_t i,
                                                              int wraparound, int boundscheck);
static CYTHON_INLINE PyObject *__Pyx_GetItemInt_Generic(PyObject *o, PyObject* j);
static CYTHON_INLINE PyObject *__Pyx_GetItemInt_Fast(PyObject *o, Py_ssize_t i,
                                                     int is_list, int wraparound, int boundscheck);

/* GetModuleGlobalName.proto */
static CYTHON_INLINE PyObject *__Pyx_GetModuleGlobalName(PyObject *name);

/* PyCFunctionFastCall.proto */
#if CYTHON_FAST_PYCCALL
static CYTHON_INLINE PyObject *__Pyx_PyCFunction_FastCall(PyObject *func, PyObject **args, Py_ssize_t nargs);
#else
#define __Pyx_PyCFunction_FastCall(func, args, nargs)  (assert(0), NULL)
#endif

/* PyFunctionFastCall.proto */
#if CYTHON_FAST_PYCALL
#define __Pyx_PyFunction_FastCall(func, args, nargs)\
    __Pyx_PyFunction_FastCallDict((func), (args), (nargs), NULL)
#if 1 || PY_VERSION_HEX < 0x030600B1
static PyObject *__Pyx_PyFunction_FastCallDict(PyObject *func, PyObject **args, int nargs, PyObject *kwargs);
#else
#define __Pyx_PyFunction_FastCallDict(func, args, nargs, kwargs) _PyFunction_FastCallDict(func, args, nargs, kwargs)
#endif
#endif

/* PyObjectCall.proto */
#if CYTHON_COMPILING_IN_CPYTHON
static CYTHON_INLINE PyObject* __Pyx_PyObject_Call(PyObject *func, PyObject *arg, PyObject *kw);
#else
#define __Pyx_PyObject_Call(func, arg, kw) PyObject_Call(func, arg, kw)
#endif

/* PyObjectCallMethO.proto */
#if CYTHON_COMPILING_IN_CPYTHON
static CYTHON_INLINE PyObject* __Pyx_PyObject_CallMethO(PyObject *func, PyObject *arg);
#endif

/* PyObjectCallOneArg.proto */
static CYTHON_INLINE PyObject* __Pyx_PyObject_CallOneArg(PyObject *func, PyObject *arg);

/* PyObjectCallNoArg.proto */
#if CYTHON_COMPILING_IN_CPYTHON
static CYTHON_INLINE PyObject* __Pyx_PyObject_CallNoArg(PyObject *func);
#else
#define __Pyx_PyObject_CallNoArg(func) __Pyx_PyObject_Call(func, __pyx_empty_tuple, NULL)
#endif

/* PyIntBinop.proto */
#if !CYTHON_COMPILING_IN_PYPY
static PyObject* __Pyx_PyInt_AddCObj(PyObject *op1, PyObject *op2, long intval, int inplace);
#else
#define __Pyx_PyInt_AddCObj(op1, op2, intval, inplace)\
    (inplace ? PyNumber_InPlaceAdd(op1, op2) : PyNumber_Add(op1, op2))
#endif

/* PyIntBinop.proto */
#if !CYTHON_COMPILING_IN_PYPY
static PyObject* __Pyx_PyInt_EqObjC(PyObject *op1, PyObject *op2, long intval, int inplace);
#else
#define __Pyx_PyInt_EqObjC(op1, op2, intval, inplace)\
    PyObject_RichCompare(op1, op2, Py_EQ)
    #endif

/* PyIntBinop.proto */
#if !CYTHON_COMPILING_IN_PYPY
static PyObject* __Pyx_PyInt_SubtractObjC(PyObject *op1, PyObject *op2, long intval, int inplace);
#else
#define __Pyx_PyInt_SubtractObjC(op1, op2, intval, inplace)\
    (inplace ? PyNumber_InPlaceSubtract(op1, op2) : PyNumber_Subtract(op1, op2))
#endif

/* PyThreadStateGet.proto */
#if CYTHON_FAST_THREAD_STATE
#define __Pyx_PyThreadState_declare  PyThreadState *__pyx_tstate;
#define __Pyx_PyThreadState_assign  __pyx_tstate = PyThreadState_GET();
#else
#define __Pyx_PyThreadState_declare
#define __Pyx_PyThreadState_assign
#endif

/* PyErrFetchRestore.proto */
#if CYTHON_FAST_THREAD_STATE
#define __Pyx_ErrRestoreWithState(type, value, tb)  __Pyx_ErrRestoreInState(PyThreadState_GET(), type, value, tb)
#define __Pyx_ErrFetchWithState(type, value, tb)    __Pyx_ErrFetchInState(PyThreadState_GET(), type, value, tb)
#define __Pyx_ErrRestore(type, value, tb)  __Pyx_ErrRestoreInState(__pyx_tstate, type, value, tb)
#define __Pyx_ErrFetch(type, value, tb)    __Pyx_ErrFetchInState(__pyx_tstate, type, value, tb)
static CYTHON_INLINE void __Pyx_ErrRestoreInState(PyThreadState *tstate, PyObject *type, PyObject *value, PyObject *tb);
static CYTHON_INLINE void __Pyx_ErrFetchInState(PyThreadState *tstate, PyObject **type, PyObject **value, PyObject **tb);
#else
#define __Pyx_ErrRestoreWithState(type, value, tb)  PyErr_Restore(type, value, tb)
#define __Pyx_ErrFetchWithState(type, value, tb)  PyErr_Fetch(type, value, tb)
#define __Pyx_ErrRestore(type, value, tb)  PyErr_Restore(type, value, tb)
#define __Pyx_ErrFetch(type, value, tb)  PyErr_Fetch(type, value, tb)
#endif

/* RaiseException.proto */
static void __Pyx_Raise(PyObject *type, PyObject *value, PyObject *tb, PyObject *cause);

/* Import.proto */
static PyObject *__Pyx_Import(PyObject *name, PyObject *from_list, int level);

/* ImportFrom.proto */
static PyObject* __Pyx_ImportFrom(PyObject* module, PyObject* name);

/* CodeObjectCache.proto */
typedef struct {
    PyCodeObject* code_object;
    int code_line;
} __Pyx_CodeObjectCacheEntry;
struct __Pyx_CodeObjectCache {
    int count;
    int max_count;
    __Pyx_CodeObjectCacheEntry* entries;
};
static struct __Pyx_CodeObjectCache __pyx_code_cache = {0,0,NULL};
static int __pyx_bisect_code_objects(__Pyx_CodeObjectCacheEntry* entries, int count, int code_line);
static PyCodeObject *__pyx_find_code_object(int code_line);
static void __pyx_insert_code_object(int code_line, PyCodeObject* code_object);

/* AddTraceback.proto */
static void __Pyx_AddTraceback(const char *funcname, int c_line,
                               int py_line, const char *filename);

/* CIntToPy.proto */
static CYTHON_INLINE PyObject* __Pyx_PyInt_From_long(long value);

/* CIntFromPy.proto */
static CYTHON_INLINE long __Pyx_PyInt_As_long(PyObject *);

/* CIntFromPy.proto */
static CYTHON_INLINE int __Pyx_PyInt_As_int(PyObject *);

/* CheckBinaryVersion.proto */
static int __Pyx_check_binary_version(void);

/* InitStrings.proto */
static int __Pyx_InitStrings(__Pyx_StringTabEntry *t);


/* Module declarations from 'dist_recv.rates' */
#define __Pyx_MODULE_NAME "dist_recv.rates"
int __pyx_module_is_main_dist_recv__rates = 0;

/* Implementation of 'dist_recv.rates' */
static PyObject *__pyx_builtin_sum;
static PyObject *__pyx_builtin_ValueError;
static const char __pyx_k_dc[] = "dc";
static const char __pyx_k_np[] = "np";
static const char __pyx_k_abs[] = "abs";
static const char __pyx_k_det[] = "det";
static const char __pyx_k_inf[] = "inf";
static const char __pyx_k_sum[] = "sum";
static const char __pyx_k_conj[] = "conj";
static const char __pyx_k_diag[] = "diag";
static const char __pyx_k_log2[] = "log2";
static const char __pyx_k_main[] = "__main__";
static const char __pyx_k_real[] = "real";
static const char __pyx_k_test[] = "__test__";
static const char __pyx_k_idx_n[] = "idx_n";
static const char __pyx_k_isnan[] = "isnan";
static const char __pyx_k_numpy[] = "numpy";
static const char __pyx_k_outer[] = "outer";
static const char __pyx_k_power[] = "power";
static const char __pyx_k_shape[] = "shape";
static const char __pyx_k_append[] = "append";
static const char __pyx_k_argmax[] = "argmax";
static const char __pyx_k_d_bits[] = "d_bits";
static const char __pyx_k_d_rate[] = "d_rate";
static const char __pyx_k_divide[] = "divide";
static const char __pyx_k_import[] = "__import__";
static const char __pyx_k_isreal[] = "isreal";
static const char __pyx_k_linalg[] = "linalg";
static const char __pyx_k_n_recv[] = "n_recv";
static const char __pyx_k_v_bits[] = "v_bits";
static const char __pyx_k_checkdc[] = "checkdc";
static const char __pyx_k_n_using[] = "n_using";
static const char __pyx_k_rate_bc[] = "rate_bc";
static const char __pyx_k_rate_dc[] = "rate_dc";
static const char __pyx_k_rate_ga[] = "rate_ga";
static const char __pyx_k_rate_ub[] = "rate_ub";
static const char __pyx_k_v_using[] = "v_using";
static const char __pyx_k_d_lambda[] = "d_lambda";
static const char __pyx_k_d_rate_0[] = "d_rate_0";
static const char __pyx_k_d_rate_n[] = "d_rate_n";
static const char __pyx_k_identity[] = "identity";
static const char __pyx_k_v_bits_u[] = "v_bits_u";
static const char __pyx_k_d_rate_bc[] = "d_rate_bc";
static const char __pyx_k_dist_recv[] = "dist_recv";
static const char __pyx_k_v_channel[] = "v_channel";
static const char __pyx_k_v_dc_bits[] = "v_dc_bits";
static const char __pyx_k_v_ga_bits[] = "v_ga_bits";
static const char __pyx_k_ValueError[] = "ValueError";
static const char __pyx_k_b_is_valid[] = "b_is_valid";
static const char __pyx_k_nda_interf[] = "nda_interf";
static const char __pyx_k_v_channel_u[] = "v_channel_u";
static const char __pyx_k_nda_interf_u[] = "nda_interf_u";
static const char __pyx_k_dist_recv_rates[] = "dist_recv.rates";
static const char __pyx_k_nda_total_noise[] = "nda_total_noise";
static const char __pyx_k_nda_receiver_noise[] = "nda_receiver_noise";
static const char __pyx_k_nda_receiver_signal[] = "nda_receiver_signal";
static const char __pyx_k_v_helper_distortion[] = "v_helper_distortion";
static const char __pyx_k_D_MIN_USEFUL_BITRATE[] = "D_MIN_USEFUL_BITRATE";
static const char __pyx_k_Rates_for_Distributed_Receive[] = "Rates for Distributed Receive";
static const char __pyx_k_Users_cdchapm2_Dropbox_Personal[] = "/Users/cdchapm2/Dropbox (Personal)/Projects/Dist Recv Paper/python/dist_recv/rates.pyx";
static const char __pyx_k_rate_ga_gives_negative_rate_for[] = "rate_ga gives negative rate for arguments";
static const char __pyx_k_rate_ga_gives_complex_rate_for_a[] = "rate_ga gives complex rate for arguments";
static PyObject *__pyx_n_s_D_MIN_USEFUL_BITRATE;
static PyObject *__pyx_kp_s_Users_cdchapm2_Dropbox_Personal;
static PyObject *__pyx_n_s_ValueError;
static PyObject *__pyx_n_s_abs;
static PyObject *__pyx_n_s_append;
static PyObject *__pyx_n_s_argmax;
static PyObject *__pyx_n_s_b_is_valid;
static PyObject *__pyx_n_s_checkdc;
static PyObject *__pyx_n_s_conj;
static PyObject *__pyx_n_s_d_bits;
static PyObject *__pyx_n_s_d_lambda;
static PyObject *__pyx_n_s_d_rate;
static PyObject *__pyx_n_s_d_rate_0;
static PyObject *__pyx_n_s_d_rate_bc;
static PyObject *__pyx_n_s_d_rate_n;
static PyObject *__pyx_n_s_dc;
static PyObject *__pyx_n_s_det;
static PyObject *__pyx_n_s_diag;
static PyObject *__pyx_n_s_dist_recv;
static PyObject *__pyx_n_s_dist_recv_rates;
static PyObject *__pyx_n_s_divide;
static PyObject *__pyx_n_s_identity;
static PyObject *__pyx_n_s_idx_n;
static PyObject *__pyx_n_s_import;
static PyObject *__pyx_n_s_inf;
static PyObject *__pyx_n_s_isnan;
static PyObject *__pyx_n_s_isreal;
static PyObject *__pyx_n_s_linalg;
static PyObject *__pyx_n_s_log2;
static PyObject *__pyx_n_s_main;
static PyObject *__pyx_n_s_n_recv;
static PyObject *__pyx_n_s_n_using;
static PyObject *__pyx_n_s_nda_interf;
static PyObject *__pyx_n_s_nda_interf_u;
static PyObject *__pyx_n_s_nda_receiver_noise;
static PyObject *__pyx_n_s_nda_receiver_signal;
static PyObject *__pyx_n_s_nda_total_noise;
static PyObject *__pyx_n_s_np;
static PyObject *__pyx_n_s_numpy;
static PyObject *__pyx_n_s_outer;
static PyObject *__pyx_n_s_power;
static PyObject *__pyx_n_s_rate_bc;
static PyObject *__pyx_n_s_rate_dc;
static PyObject *__pyx_n_s_rate_ga;
static PyObject *__pyx_kp_s_rate_ga_gives_complex_rate_for_a;
static PyObject *__pyx_kp_s_rate_ga_gives_negative_rate_for;
static PyObject *__pyx_n_s_rate_ub;
static PyObject *__pyx_n_s_real;
static PyObject *__pyx_n_s_shape;
static PyObject *__pyx_n_s_sum;
static PyObject *__pyx_n_s_test;
static PyObject *__pyx_n_s_v_bits;
static PyObject *__pyx_n_s_v_bits_u;
static PyObject *__pyx_n_s_v_channel;
static PyObject *__pyx_n_s_v_channel_u;
static PyObject *__pyx_n_s_v_dc_bits;
static PyObject *__pyx_n_s_v_ga_bits;
static PyObject *__pyx_n_s_v_helper_distortion;
static PyObject *__pyx_n_s_v_using;
static PyObject *__pyx_pf_9dist_recv_5rates_rate_ub(CYTHON_UNUSED PyObject *__pyx_self, PyObject *__pyx_v_v_channel, PyObject *__pyx_v_nda_interf, PyObject *__pyx_v_d_bits); /* proto */
static PyObject *__pyx_pf_9dist_recv_5rates_2rate_bc(CYTHON_UNUSED PyObject *__pyx_self, PyObject *__pyx_v_v_channel, PyObject *__pyx_v_nda_interf, PyObject *__pyx_v_d_bits); /* proto */
static PyObject *__pyx_pf_9dist_recv_5rates_4rate_ga(CYTHON_UNUSED PyObject *__pyx_self, PyObject *__pyx_v_v_channel, PyObject *__pyx_v_nda_interf, PyObject *__pyx_v_v_bits); /* proto */
static PyObject *__pyx_pf_9dist_recv_5rates_6rate_dc(CYTHON_UNUSED PyObject *__pyx_self, PyObject *__pyx_v_v_channel, PyObject *__pyx_v_nda_interf, PyObject *__pyx_v_v_dc_bits, PyObject *__pyx_v_v_ga_bits, PyObject *__pyx_v_d_lambda); /* proto */
static PyObject *__pyx_float_0_01;
static PyObject *__pyx_int_0;
static PyObject *__pyx_int_1;
static PyObject *__pyx_int_2;
static PyObject *__pyx_codeobj_;
static PyObject *__pyx_slice__8;
static PyObject *__pyx_tuple__2;
static PyObject *__pyx_tuple__3;
static PyObject *__pyx_tuple__5;
static PyObject *__pyx_tuple__6;
static PyObject *__pyx_tuple__9;
static PyObject *__pyx_tuple__10;
static PyObject *__pyx_tuple__12;
static PyObject *__pyx_tuple__13;
static PyObject *__pyx_tuple__14;
static PyObject *__pyx_tuple__15;
static PyObject *__pyx_codeobj__4;
static PyObject *__pyx_codeobj__7;
static PyObject *__pyx_codeobj__11;

/* "dist_recv/rates.pyx":9
 * 
 * 
 * def rate_ub(v_channel, nda_interf, d_bits):             # <<<<<<<<<<<<<<
 *     """ Upper bound on rate for distributed receive with reception at base
 *         Input:
 */

/* Python wrapper */
static PyObject *__pyx_pw_9dist_recv_5rates_1rate_ub(PyObject *__pyx_self, PyObject *__pyx_args, PyObject *__pyx_kwds); /*proto*/
static char __pyx_doc_9dist_recv_5rates_rate_ub[] = " Upper bound on rate for distributed receive with reception at base\n        Input:\n            v_channel = Channel vector h (size N+1 x 1)\n            nda_interf = Interference covariance matrix Sigma (size N+1 x N+1)\n            d_bits = Total amount of helper bits\n        Output:\n            d_rate = Rate (in bits)\n    ";
static PyMethodDef __pyx_mdef_9dist_recv_5rates_1rate_ub = {"rate_ub", (PyCFunction)__pyx_pw_9dist_recv_5rates_1rate_ub, METH_VARARGS|METH_KEYWORDS, __pyx_doc_9dist_recv_5rates_rate_ub};
static PyObject *__pyx_pw_9dist_recv_5rates_1rate_ub(PyObject *__pyx_self, PyObject *__pyx_args, PyObject *__pyx_kwds) {
  PyObject *__pyx_v_v_channel = 0;
  PyObject *__pyx_v_nda_interf = 0;
  PyObject *__pyx_v_d_bits = 0;
  PyObject *__pyx_r = 0;
  __Pyx_RefNannyDeclarations
  __Pyx_RefNannySetupContext("rate_ub (wrapper)", 0);
  {
    static PyObject **__pyx_pyargnames[] = {&__pyx_n_s_v_channel,&__pyx_n_s_nda_interf,&__pyx_n_s_d_bits,0};
    PyObject* values[3] = {0,0,0};
    if (unlikely(__pyx_kwds)) {
      Py_ssize_t kw_args;
      const Py_ssize_t pos_args = PyTuple_GET_SIZE(__pyx_args);
      switch (pos_args) {
        case  3: values[2] = PyTuple_GET_ITEM(__pyx_args, 2);
        case  2: values[1] = PyTuple_GET_ITEM(__pyx_args, 1);
        case  1: values[0] = PyTuple_GET_ITEM(__pyx_args, 0);
        case  0: break;
        default: goto __pyx_L5_argtuple_error;
      }
      kw_args = PyDict_Size(__pyx_kwds);
      switch (pos_args) {
        case  0:
        if (likely((values[0] = PyDict_GetItem(__pyx_kwds, __pyx_n_s_v_channel)) != 0)) kw_args--;
        else goto __pyx_L5_argtuple_error;
        case  1:
        if (likely((values[1] = PyDict_GetItem(__pyx_kwds, __pyx_n_s_nda_interf)) != 0)) kw_args--;
        else {
          __Pyx_RaiseArgtupleInvalid("rate_ub", 1, 3, 3, 1); __PYX_ERR(0, 9, __pyx_L3_error)
        }
        case  2:
        if (likely((values[2] = PyDict_GetItem(__pyx_kwds, __pyx_n_s_d_bits)) != 0)) kw_args--;
        else {
          __Pyx_RaiseArgtupleInvalid("rate_ub", 1, 3, 3, 2); __PYX_ERR(0, 9, __pyx_L3_error)
        }
      }
      if (unlikely(kw_args > 0)) {
        if (unlikely(__Pyx_ParseOptionalKeywords(__pyx_kwds, __pyx_pyargnames, 0, values, pos_args, "rate_ub") < 0)) __PYX_ERR(0, 9, __pyx_L3_error)
      }
    } else if (PyTuple_GET_SIZE(__pyx_args) != 3) {
      goto __pyx_L5_argtuple_error;
    } else {
      values[0] = PyTuple_GET_ITEM(__pyx_args, 0);
      values[1] = PyTuple_GET_ITEM(__pyx_args, 1);
      values[2] = PyTuple_GET_ITEM(__pyx_args, 2);
    }
    __pyx_v_v_channel = values[0];
    __pyx_v_nda_interf = values[1];
    __pyx_v_d_bits = values[2];
  }
  goto __pyx_L4_argument_unpacking_done;
  __pyx_L5_argtuple_error:;
  __Pyx_RaiseArgtupleInvalid("rate_ub", 1, 3, 3, PyTuple_GET_SIZE(__pyx_args)); __PYX_ERR(0, 9, __pyx_L3_error)
  __pyx_L3_error:;
  __Pyx_AddTraceback("dist_recv.rates.rate_ub", __pyx_clineno, __pyx_lineno, __pyx_filename);
  __Pyx_RefNannyFinishContext();
  return NULL;
  __pyx_L4_argument_unpacking_done:;
  __pyx_r = __pyx_pf_9dist_recv_5rates_rate_ub(__pyx_self, __pyx_v_v_channel, __pyx_v_nda_interf, __pyx_v_d_bits);

  /* function exit code */
  __Pyx_RefNannyFinishContext();
  return __pyx_r;
}

static PyObject *__pyx_pf_9dist_recv_5rates_rate_ub(CYTHON_UNUSED PyObject *__pyx_self, PyObject *__pyx_v_v_channel, PyObject *__pyx_v_nda_interf, PyObject *__pyx_v_d_bits) {
  PyObject *__pyx_v_n_recv = NULL;
  PyObject *__pyx_v_nda_receiver_noise = NULL;
  PyObject *__pyx_v_nda_receiver_signal = NULL;
  PyObject *__pyx_v_d_rate = NULL;
  PyObject *__pyx_v_d_rate_0 = NULL;
  PyObject *__pyx_r = NULL;
  __Pyx_TraceDeclarations
  __Pyx_RefNannyDeclarations
  PyObject *__pyx_t_1 = NULL;
  PyObject *__pyx_t_2 = NULL;
  PyObject *__pyx_t_3 = NULL;
  PyObject *__pyx_t_4 = NULL;
  PyObject *__pyx_t_5 = NULL;
  int __pyx_t_6;
  PyObject *__pyx_t_7 = NULL;
  PyObject *__pyx_t_8 = NULL;
  PyObject *__pyx_t_9 = NULL;
  PyObject *__pyx_t_10 = NULL;
  PyObject *__pyx_t_11 = NULL;
  int __pyx_t_12;
  int __pyx_t_13;
  __Pyx_TraceFrameInit(__pyx_codeobj_)
  __Pyx_RefNannySetupContext("rate_ub", 0);
  __Pyx_TraceCall("rate_ub", __pyx_f[0], 9, 0, __PYX_ERR(0, 9, __pyx_L1_error));

  /* "dist_recv/rates.pyx":18
 *             d_rate = Rate (in bits)
 *     """
 *     n_recv = v_channel.shape[0]             # <<<<<<<<<<<<<<
 * 
 *     # Receiver thermal noise + interference covariance
 */
  __pyx_t_1 = __Pyx_PyObject_GetAttrStr(__pyx_v_v_channel, __pyx_n_s_shape); if (unlikely(!__pyx_t_1)) __PYX_ERR(0, 18, __pyx_L1_error)
  __Pyx_GOTREF(__pyx_t_1);
  __pyx_t_2 = __Pyx_GetItemInt(__pyx_t_1, 0, long, 1, __Pyx_PyInt_From_long, 0, 0, 1); if (unlikely(!__pyx_t_2)) __PYX_ERR(0, 18, __pyx_L1_error)
  __Pyx_GOTREF(__pyx_t_2);
  __Pyx_DECREF(__pyx_t_1); __pyx_t_1 = 0;
  __pyx_v_n_recv = __pyx_t_2;
  __pyx_t_2 = 0;

  /* "dist_recv/rates.pyx":21
 * 
 *     # Receiver thermal noise + interference covariance
 *     nda_receiver_noise = nda_interf + np.identity(n_recv)             # <<<<<<<<<<<<<<
 * 
 *     # Receive signal covariance
 */
  __pyx_t_1 = __Pyx_GetModuleGlobalName(__pyx_n_s_np); if (unlikely(!__pyx_t_1)) __PYX_ERR(0, 21, __pyx_L1_error)
  __Pyx_GOTREF(__pyx_t_1);
  __pyx_t_3 = __Pyx_PyObject_GetAttrStr(__pyx_t_1, __pyx_n_s_identity); if (unlikely(!__pyx_t_3)) __PYX_ERR(0, 21, __pyx_L1_error)
  __Pyx_GOTREF(__pyx_t_3);
  __Pyx_DECREF(__pyx_t_1); __pyx_t_1 = 0;
  __pyx_t_1 = NULL;
  if (CYTHON_UNPACK_METHODS && unlikely(PyMethod_Check(__pyx_t_3))) {
    __pyx_t_1 = PyMethod_GET_SELF(__pyx_t_3);
    if (likely(__pyx_t_1)) {
      PyObject* function = PyMethod_GET_FUNCTION(__pyx_t_3);
      __Pyx_INCREF(__pyx_t_1);
      __Pyx_INCREF(function);
      __Pyx_DECREF_SET(__pyx_t_3, function);
    }
  }
  if (!__pyx_t_1) {
    __pyx_t_2 = __Pyx_PyObject_CallOneArg(__pyx_t_3, __pyx_v_n_recv); if (unlikely(!__pyx_t_2)) __PYX_ERR(0, 21, __pyx_L1_error)
    __Pyx_GOTREF(__pyx_t_2);
  } else {
    #if CYTHON_FAST_PYCALL
    if (PyFunction_Check(__pyx_t_3)) {
      PyObject *__pyx_temp[2] = {__pyx_t_1, __pyx_v_n_recv};
      __pyx_t_2 = __Pyx_PyFunction_FastCall(__pyx_t_3, __pyx_temp+1-1, 1+1); if (unlikely(!__pyx_t_2)) __PYX_ERR(0, 21, __pyx_L1_error)
      __Pyx_XDECREF(__pyx_t_1); __pyx_t_1 = 0;
      __Pyx_GOTREF(__pyx_t_2);
    } else
    #endif
    #if CYTHON_FAST_PYCCALL
    if (__Pyx_PyFastCFunction_Check(__pyx_t_3)) {
      PyObject *__pyx_temp[2] = {__pyx_t_1, __pyx_v_n_recv};
      __pyx_t_2 = __Pyx_PyCFunction_FastCall(__pyx_t_3, __pyx_temp+1-1, 1+1); if (unlikely(!__pyx_t_2)) __PYX_ERR(0, 21, __pyx_L1_error)
      __Pyx_XDECREF(__pyx_t_1); __pyx_t_1 = 0;
      __Pyx_GOTREF(__pyx_t_2);
    } else
    #endif
    {
      __pyx_t_4 = PyTuple_New(1+1); if (unlikely(!__pyx_t_4)) __PYX_ERR(0, 21, __pyx_L1_error)
      __Pyx_GOTREF(__pyx_t_4);
      __Pyx_GIVEREF(__pyx_t_1); PyTuple_SET_ITEM(__pyx_t_4, 0, __pyx_t_1); __pyx_t_1 = NULL;
      __Pyx_INCREF(__pyx_v_n_recv);
      __Pyx_GIVEREF(__pyx_v_n_recv);
      PyTuple_SET_ITEM(__pyx_t_4, 0+1, __pyx_v_n_recv);
      __pyx_t_2 = __Pyx_PyObject_Call(__pyx_t_3, __pyx_t_4, NULL); if (unlikely(!__pyx_t_2)) __PYX_ERR(0, 21, __pyx_L1_error)
      __Pyx_GOTREF(__pyx_t_2);
      __Pyx_DECREF(__pyx_t_4); __pyx_t_4 = 0;
    }
  }
  __Pyx_DECREF(__pyx_t_3); __pyx_t_3 = 0;
  __pyx_t_3 = PyNumber_Add(__pyx_v_nda_interf, __pyx_t_2); if (unlikely(!__pyx_t_3)) __PYX_ERR(0, 21, __pyx_L1_error)
  __Pyx_GOTREF(__pyx_t_3);
  __Pyx_DECREF(__pyx_t_2); __pyx_t_2 = 0;
  __pyx_v_nda_receiver_noise = __pyx_t_3;
  __pyx_t_3 = 0;

  /* "dist_recv/rates.pyx":24
 * 
 *     # Receive signal covariance
 *     nda_receiver_signal = np.outer(v_channel, v_channel.conj())             # <<<<<<<<<<<<<<
 * 
 *     d_rate = np.log2(np.real(np.linalg.det(nda_receiver_signal + nda_receiver_noise)) /
 */
  __pyx_t_2 = __Pyx_GetModuleGlobalName(__pyx_n_s_np); if (unlikely(!__pyx_t_2)) __PYX_ERR(0, 24, __pyx_L1_error)
  __Pyx_GOTREF(__pyx_t_2);
  __pyx_t_4 = __Pyx_PyObject_GetAttrStr(__pyx_t_2, __pyx_n_s_outer); if (unlikely(!__pyx_t_4)) __PYX_ERR(0, 24, __pyx_L1_error)
  __Pyx_GOTREF(__pyx_t_4);
  __Pyx_DECREF(__pyx_t_2); __pyx_t_2 = 0;
  __pyx_t_1 = __Pyx_PyObject_GetAttrStr(__pyx_v_v_channel, __pyx_n_s_conj); if (unlikely(!__pyx_t_1)) __PYX_ERR(0, 24, __pyx_L1_error)
  __Pyx_GOTREF(__pyx_t_1);
  __pyx_t_5 = NULL;
  if (CYTHON_UNPACK_METHODS && likely(PyMethod_Check(__pyx_t_1))) {
    __pyx_t_5 = PyMethod_GET_SELF(__pyx_t_1);
    if (likely(__pyx_t_5)) {
      PyObject* function = PyMethod_GET_FUNCTION(__pyx_t_1);
      __Pyx_INCREF(__pyx_t_5);
      __Pyx_INCREF(function);
      __Pyx_DECREF_SET(__pyx_t_1, function);
    }
  }
  if (__pyx_t_5) {
    __pyx_t_2 = __Pyx_PyObject_CallOneArg(__pyx_t_1, __pyx_t_5); if (unlikely(!__pyx_t_2)) __PYX_ERR(0, 24, __pyx_L1_error)
    __Pyx_DECREF(__pyx_t_5); __pyx_t_5 = 0;
  } else {
    __pyx_t_2 = __Pyx_PyObject_CallNoArg(__pyx_t_1); if (unlikely(!__pyx_t_2)) __PYX_ERR(0, 24, __pyx_L1_error)
  }
  __Pyx_GOTREF(__pyx_t_2);
  __Pyx_DECREF(__pyx_t_1); __pyx_t_1 = 0;
  __pyx_t_1 = NULL;
  __pyx_t_6 = 0;
  if (CYTHON_UNPACK_METHODS && unlikely(PyMethod_Check(__pyx_t_4))) {
    __pyx_t_1 = PyMethod_GET_SELF(__pyx_t_4);
    if (likely(__pyx_t_1)) {
      PyObject* function = PyMethod_GET_FUNCTION(__pyx_t_4);
      __Pyx_INCREF(__pyx_t_1);
      __Pyx_INCREF(function);
      __Pyx_DECREF_SET(__pyx_t_4, function);
      __pyx_t_6 = 1;
    }
  }
  #if CYTHON_FAST_PYCALL
  if (PyFunction_Check(__pyx_t_4)) {
    PyObject *__pyx_temp[3] = {__pyx_t_1, __pyx_v_v_channel, __pyx_t_2};
    __pyx_t_3 = __Pyx_PyFunction_FastCall(__pyx_t_4, __pyx_temp+1-__pyx_t_6, 2+__pyx_t_6); if (unlikely(!__pyx_t_3)) __PYX_ERR(0, 24, __pyx_L1_error)
    __Pyx_XDECREF(__pyx_t_1); __pyx_t_1 = 0;
    __Pyx_GOTREF(__pyx_t_3);
    __Pyx_DECREF(__pyx_t_2); __pyx_t_2 = 0;
  } else
  #endif
  #if CYTHON_FAST_PYCCALL
  if (__Pyx_PyFastCFunction_Check(__pyx_t_4)) {
    PyObject *__pyx_temp[3] = {__pyx_t_1, __pyx_v_v_channel, __pyx_t_2};
    __pyx_t_3 = __Pyx_PyCFunction_FastCall(__pyx_t_4, __pyx_temp+1-__pyx_t_6, 2+__pyx_t_6); if (unlikely(!__pyx_t_3)) __PYX_ERR(0, 24, __pyx_L1_error)
    __Pyx_XDECREF(__pyx_t_1); __pyx_t_1 = 0;
    __Pyx_GOTREF(__pyx_t_3);
    __Pyx_DECREF(__pyx_t_2); __pyx_t_2 = 0;
  } else
  #endif
  {
    __pyx_t_5 = PyTuple_New(2+__pyx_t_6); if (unlikely(!__pyx_t_5)) __PYX_ERR(0, 24, __pyx_L1_error)
    __Pyx_GOTREF(__pyx_t_5);
    if (__pyx_t_1) {
      __Pyx_GIVEREF(__pyx_t_1); PyTuple_SET_ITEM(__pyx_t_5, 0, __pyx_t_1); __pyx_t_1 = NULL;
    }
    __Pyx_INCREF(__pyx_v_v_channel);
    __Pyx_GIVEREF(__pyx_v_v_channel);
    PyTuple_SET_ITEM(__pyx_t_5, 0+__pyx_t_6, __pyx_v_v_channel);
    __Pyx_GIVEREF(__pyx_t_2);
    PyTuple_SET_ITEM(__pyx_t_5, 1+__pyx_t_6, __pyx_t_2);
    __pyx_t_2 = 0;
    __pyx_t_3 = __Pyx_PyObject_Call(__pyx_t_4, __pyx_t_5, NULL); if (unlikely(!__pyx_t_3)) __PYX_ERR(0, 24, __pyx_L1_error)
    __Pyx_GOTREF(__pyx_t_3);
    __Pyx_DECREF(__pyx_t_5); __pyx_t_5 = 0;
  }
  __Pyx_DECREF(__pyx_t_4); __pyx_t_4 = 0;
  __pyx_v_nda_receiver_signal = __pyx_t_3;
  __pyx_t_3 = 0;

  /* "dist_recv/rates.pyx":26
 *     nda_receiver_signal = np.outer(v_channel, v_channel.conj())
 * 
 *     d_rate = np.log2(np.real(np.linalg.det(nda_receiver_signal + nda_receiver_noise)) /             # <<<<<<<<<<<<<<
 *                      np.real(np.linalg.det(nda_receiver_noise)))
 * 
 */
  __pyx_t_4 = __Pyx_GetModuleGlobalName(__pyx_n_s_np); if (unlikely(!__pyx_t_4)) __PYX_ERR(0, 26, __pyx_L1_error)
  __Pyx_GOTREF(__pyx_t_4);
  __pyx_t_5 = __Pyx_PyObject_GetAttrStr(__pyx_t_4, __pyx_n_s_log2); if (unlikely(!__pyx_t_5)) __PYX_ERR(0, 26, __pyx_L1_error)
  __Pyx_GOTREF(__pyx_t_5);
  __Pyx_DECREF(__pyx_t_4); __pyx_t_4 = 0;
  __pyx_t_2 = __Pyx_GetModuleGlobalName(__pyx_n_s_np); if (unlikely(!__pyx_t_2)) __PYX_ERR(0, 26, __pyx_L1_error)
  __Pyx_GOTREF(__pyx_t_2);
  __pyx_t_1 = __Pyx_PyObject_GetAttrStr(__pyx_t_2, __pyx_n_s_real); if (unlikely(!__pyx_t_1)) __PYX_ERR(0, 26, __pyx_L1_error)
  __Pyx_GOTREF(__pyx_t_1);
  __Pyx_DECREF(__pyx_t_2); __pyx_t_2 = 0;
  __pyx_t_7 = __Pyx_GetModuleGlobalName(__pyx_n_s_np); if (unlikely(!__pyx_t_7)) __PYX_ERR(0, 26, __pyx_L1_error)
  __Pyx_GOTREF(__pyx_t_7);
  __pyx_t_8 = __Pyx_PyObject_GetAttrStr(__pyx_t_7, __pyx_n_s_linalg); if (unlikely(!__pyx_t_8)) __PYX_ERR(0, 26, __pyx_L1_error)
  __Pyx_GOTREF(__pyx_t_8);
  __Pyx_DECREF(__pyx_t_7); __pyx_t_7 = 0;
  __pyx_t_7 = __Pyx_PyObject_GetAttrStr(__pyx_t_8, __pyx_n_s_det); if (unlikely(!__pyx_t_7)) __PYX_ERR(0, 26, __pyx_L1_error)
  __Pyx_GOTREF(__pyx_t_7);
  __Pyx_DECREF(__pyx_t_8); __pyx_t_8 = 0;
  __pyx_t_8 = PyNumber_Add(__pyx_v_nda_receiver_signal, __pyx_v_nda_receiver_noise); if (unlikely(!__pyx_t_8)) __PYX_ERR(0, 26, __pyx_L1_error)
  __Pyx_GOTREF(__pyx_t_8);
  __pyx_t_9 = NULL;
  if (CYTHON_UNPACK_METHODS && likely(PyMethod_Check(__pyx_t_7))) {
    __pyx_t_9 = PyMethod_GET_SELF(__pyx_t_7);
    if (likely(__pyx_t_9)) {
      PyObject* function = PyMethod_GET_FUNCTION(__pyx_t_7);
      __Pyx_INCREF(__pyx_t_9);
      __Pyx_INCREF(function);
      __Pyx_DECREF_SET(__pyx_t_7, function);
    }
  }
  if (!__pyx_t_9) {
    __pyx_t_2 = __Pyx_PyObject_CallOneArg(__pyx_t_7, __pyx_t_8); if (unlikely(!__pyx_t_2)) __PYX_ERR(0, 26, __pyx_L1_error)
    __Pyx_DECREF(__pyx_t_8); __pyx_t_8 = 0;
    __Pyx_GOTREF(__pyx_t_2);
  } else {
    #if CYTHON_FAST_PYCALL
    if (PyFunction_Check(__pyx_t_7)) {
      PyObject *__pyx_temp[2] = {__pyx_t_9, __pyx_t_8};
      __pyx_t_2 = __Pyx_PyFunction_FastCall(__pyx_t_7, __pyx_temp+1-1, 1+1); if (unlikely(!__pyx_t_2)) __PYX_ERR(0, 26, __pyx_L1_error)
      __Pyx_XDECREF(__pyx_t_9); __pyx_t_9 = 0;
      __Pyx_GOTREF(__pyx_t_2);
      __Pyx_DECREF(__pyx_t_8); __pyx_t_8 = 0;
    } else
    #endif
    #if CYTHON_FAST_PYCCALL
    if (__Pyx_PyFastCFunction_Check(__pyx_t_7)) {
      PyObject *__pyx_temp[2] = {__pyx_t_9, __pyx_t_8};
      __pyx_t_2 = __Pyx_PyCFunction_FastCall(__pyx_t_7, __pyx_temp+1-1, 1+1); if (unlikely(!__pyx_t_2)) __PYX_ERR(0, 26, __pyx_L1_error)
      __Pyx_XDECREF(__pyx_t_9); __pyx_t_9 = 0;
      __Pyx_GOTREF(__pyx_t_2);
      __Pyx_DECREF(__pyx_t_8); __pyx_t_8 = 0;
    } else
    #endif
    {
      __pyx_t_10 = PyTuple_New(1+1); if (unlikely(!__pyx_t_10)) __PYX_ERR(0, 26, __pyx_L1_error)
      __Pyx_GOTREF(__pyx_t_10);
      __Pyx_GIVEREF(__pyx_t_9); PyTuple_SET_ITEM(__pyx_t_10, 0, __pyx_t_9); __pyx_t_9 = NULL;
      __Pyx_GIVEREF(__pyx_t_8);
      PyTuple_SET_ITEM(__pyx_t_10, 0+1, __pyx_t_8);
      __pyx_t_8 = 0;
      __pyx_t_2 = __Pyx_PyObject_Call(__pyx_t_7, __pyx_t_10, NULL); if (unlikely(!__pyx_t_2)) __PYX_ERR(0, 26, __pyx_L1_error)
      __Pyx_GOTREF(__pyx_t_2);
      __Pyx_DECREF(__pyx_t_10); __pyx_t_10 = 0;
    }
  }
  __Pyx_DECREF(__pyx_t_7); __pyx_t_7 = 0;
  __pyx_t_7 = NULL;
  if (CYTHON_UNPACK_METHODS && unlikely(PyMethod_Check(__pyx_t_1))) {
    __pyx_t_7 = PyMethod_GET_SELF(__pyx_t_1);
    if (likely(__pyx_t_7)) {
      PyObject* function = PyMethod_GET_FUNCTION(__pyx_t_1);
      __Pyx_INCREF(__pyx_t_7);
      __Pyx_INCREF(function);
      __Pyx_DECREF_SET(__pyx_t_1, function);
    }
  }
  if (!__pyx_t_7) {
    __pyx_t_4 = __Pyx_PyObject_CallOneArg(__pyx_t_1, __pyx_t_2); if (unlikely(!__pyx_t_4)) __PYX_ERR(0, 26, __pyx_L1_error)
    __Pyx_DECREF(__pyx_t_2); __pyx_t_2 = 0;
    __Pyx_GOTREF(__pyx_t_4);
  } else {
    #if CYTHON_FAST_PYCALL
    if (PyFunction_Check(__pyx_t_1)) {
      PyObject *__pyx_temp[2] = {__pyx_t_7, __pyx_t_2};
      __pyx_t_4 = __Pyx_PyFunction_FastCall(__pyx_t_1, __pyx_temp+1-1, 1+1); if (unlikely(!__pyx_t_4)) __PYX_ERR(0, 26, __pyx_L1_error)
      __Pyx_XDECREF(__pyx_t_7); __pyx_t_7 = 0;
      __Pyx_GOTREF(__pyx_t_4);
      __Pyx_DECREF(__pyx_t_2); __pyx_t_2 = 0;
    } else
    #endif
    #if CYTHON_FAST_PYCCALL
    if (__Pyx_PyFastCFunction_Check(__pyx_t_1)) {
      PyObject *__pyx_temp[2] = {__pyx_t_7, __pyx_t_2};
      __pyx_t_4 = __Pyx_PyCFunction_FastCall(__pyx_t_1, __pyx_temp+1-1, 1+1); if (unlikely(!__pyx_t_4)) __PYX_ERR(0, 26, __pyx_L1_error)
      __Pyx_XDECREF(__pyx_t_7); __pyx_t_7 = 0;
      __Pyx_GOTREF(__pyx_t_4);
      __Pyx_DECREF(__pyx_t_2); __pyx_t_2 = 0;
    } else
    #endif
    {
      __pyx_t_10 = PyTuple_New(1+1); if (unlikely(!__pyx_t_10)) __PYX_ERR(0, 26, __pyx_L1_error)
      __Pyx_GOTREF(__pyx_t_10);
      __Pyx_GIVEREF(__pyx_t_7); PyTuple_SET_ITEM(__pyx_t_10, 0, __pyx_t_7); __pyx_t_7 = NULL;
      __Pyx_GIVEREF(__pyx_t_2);
      PyTuple_SET_ITEM(__pyx_t_10, 0+1, __pyx_t_2);
      __pyx_t_2 = 0;
      __pyx_t_4 = __Pyx_PyObject_Call(__pyx_t_1, __pyx_t_10, NULL); if (unlikely(!__pyx_t_4)) __PYX_ERR(0, 26, __pyx_L1_error)
      __Pyx_GOTREF(__pyx_t_4);
      __Pyx_DECREF(__pyx_t_10); __pyx_t_10 = 0;
    }
  }
  __Pyx_DECREF(__pyx_t_1); __pyx_t_1 = 0;

  /* "dist_recv/rates.pyx":27
 * 
 *     d_rate = np.log2(np.real(np.linalg.det(nda_receiver_signal + nda_receiver_noise)) /
 *                      np.real(np.linalg.det(nda_receiver_noise)))             # <<<<<<<<<<<<<<
 * 
 *     d_rate_0 = np.log2(np.real(1+nda_interf[0, 0] + np.abs(v_channel[0])**2) /
 */
  __pyx_t_10 = __Pyx_GetModuleGlobalName(__pyx_n_s_np); if (unlikely(!__pyx_t_10)) __PYX_ERR(0, 27, __pyx_L1_error)
  __Pyx_GOTREF(__pyx_t_10);
  __pyx_t_2 = __Pyx_PyObject_GetAttrStr(__pyx_t_10, __pyx_n_s_real); if (unlikely(!__pyx_t_2)) __PYX_ERR(0, 27, __pyx_L1_error)
  __Pyx_GOTREF(__pyx_t_2);
  __Pyx_DECREF(__pyx_t_10); __pyx_t_10 = 0;
  __pyx_t_7 = __Pyx_GetModuleGlobalName(__pyx_n_s_np); if (unlikely(!__pyx_t_7)) __PYX_ERR(0, 27, __pyx_L1_error)
  __Pyx_GOTREF(__pyx_t_7);
  __pyx_t_8 = __Pyx_PyObject_GetAttrStr(__pyx_t_7, __pyx_n_s_linalg); if (unlikely(!__pyx_t_8)) __PYX_ERR(0, 27, __pyx_L1_error)
  __Pyx_GOTREF(__pyx_t_8);
  __Pyx_DECREF(__pyx_t_7); __pyx_t_7 = 0;
  __pyx_t_7 = __Pyx_PyObject_GetAttrStr(__pyx_t_8, __pyx_n_s_det); if (unlikely(!__pyx_t_7)) __PYX_ERR(0, 27, __pyx_L1_error)
  __Pyx_GOTREF(__pyx_t_7);
  __Pyx_DECREF(__pyx_t_8); __pyx_t_8 = 0;
  __pyx_t_8 = NULL;
  if (CYTHON_UNPACK_METHODS && likely(PyMethod_Check(__pyx_t_7))) {
    __pyx_t_8 = PyMethod_GET_SELF(__pyx_t_7);
    if (likely(__pyx_t_8)) {
      PyObject* function = PyMethod_GET_FUNCTION(__pyx_t_7);
      __Pyx_INCREF(__pyx_t_8);
      __Pyx_INCREF(function);
      __Pyx_DECREF_SET(__pyx_t_7, function);
    }
  }
  if (!__pyx_t_8) {
    __pyx_t_10 = __Pyx_PyObject_CallOneArg(__pyx_t_7, __pyx_v_nda_receiver_noise); if (unlikely(!__pyx_t_10)) __PYX_ERR(0, 27, __pyx_L1_error)
    __Pyx_GOTREF(__pyx_t_10);
  } else {
    #if CYTHON_FAST_PYCALL
    if (PyFunction_Check(__pyx_t_7)) {
      PyObject *__pyx_temp[2] = {__pyx_t_8, __pyx_v_nda_receiver_noise};
      __pyx_t_10 = __Pyx_PyFunction_FastCall(__pyx_t_7, __pyx_temp+1-1, 1+1); if (unlikely(!__pyx_t_10)) __PYX_ERR(0, 27, __pyx_L1_error)
      __Pyx_XDECREF(__pyx_t_8); __pyx_t_8 = 0;
      __Pyx_GOTREF(__pyx_t_10);
    } else
    #endif
    #if CYTHON_FAST_PYCCALL
    if (__Pyx_PyFastCFunction_Check(__pyx_t_7)) {
      PyObject *__pyx_temp[2] = {__pyx_t_8, __pyx_v_nda_receiver_noise};
      __pyx_t_10 = __Pyx_PyCFunction_FastCall(__pyx_t_7, __pyx_temp+1-1, 1+1); if (unlikely(!__pyx_t_10)) __PYX_ERR(0, 27, __pyx_L1_error)
      __Pyx_XDECREF(__pyx_t_8); __pyx_t_8 = 0;
      __Pyx_GOTREF(__pyx_t_10);
    } else
    #endif
    {
      __pyx_t_9 = PyTuple_New(1+1); if (unlikely(!__pyx_t_9)) __PYX_ERR(0, 27, __pyx_L1_error)
      __Pyx_GOTREF(__pyx_t_9);
      __Pyx_GIVEREF(__pyx_t_8); PyTuple_SET_ITEM(__pyx_t_9, 0, __pyx_t_8); __pyx_t_8 = NULL;
      __Pyx_INCREF(__pyx_v_nda_receiver_noise);
      __Pyx_GIVEREF(__pyx_v_nda_receiver_noise);
      PyTuple_SET_ITEM(__pyx_t_9, 0+1, __pyx_v_nda_receiver_noise);
      __pyx_t_10 = __Pyx_PyObject_Call(__pyx_t_7, __pyx_t_9, NULL); if (unlikely(!__pyx_t_10)) __PYX_ERR(0, 27, __pyx_L1_error)
      __Pyx_GOTREF(__pyx_t_10);
      __Pyx_DECREF(__pyx_t_9); __pyx_t_9 = 0;
    }
  }
  __Pyx_DECREF(__pyx_t_7); __pyx_t_7 = 0;
  __pyx_t_7 = NULL;
  if (CYTHON_UNPACK_METHODS && unlikely(PyMethod_Check(__pyx_t_2))) {
    __pyx_t_7 = PyMethod_GET_SELF(__pyx_t_2);
    if (likely(__pyx_t_7)) {
      PyObject* function = PyMethod_GET_FUNCTION(__pyx_t_2);
      __Pyx_INCREF(__pyx_t_7);
      __Pyx_INCREF(function);
      __Pyx_DECREF_SET(__pyx_t_2, function);
    }
  }
  if (!__pyx_t_7) {
    __pyx_t_1 = __Pyx_PyObject_CallOneArg(__pyx_t_2, __pyx_t_10); if (unlikely(!__pyx_t_1)) __PYX_ERR(0, 27, __pyx_L1_error)
    __Pyx_DECREF(__pyx_t_10); __pyx_t_10 = 0;
    __Pyx_GOTREF(__pyx_t_1);
  } else {
    #if CYTHON_FAST_PYCALL
    if (PyFunction_Check(__pyx_t_2)) {
      PyObject *__pyx_temp[2] = {__pyx_t_7, __pyx_t_10};
      __pyx_t_1 = __Pyx_PyFunction_FastCall(__pyx_t_2, __pyx_temp+1-1, 1+1); if (unlikely(!__pyx_t_1)) __PYX_ERR(0, 27, __pyx_L1_error)
      __Pyx_XDECREF(__pyx_t_7); __pyx_t_7 = 0;
      __Pyx_GOTREF(__pyx_t_1);
      __Pyx_DECREF(__pyx_t_10); __pyx_t_10 = 0;
    } else
    #endif
    #if CYTHON_FAST_PYCCALL
    if (__Pyx_PyFastCFunction_Check(__pyx_t_2)) {
      PyObject *__pyx_temp[2] = {__pyx_t_7, __pyx_t_10};
      __pyx_t_1 = __Pyx_PyCFunction_FastCall(__pyx_t_2, __pyx_temp+1-1, 1+1); if (unlikely(!__pyx_t_1)) __PYX_ERR(0, 27, __pyx_L1_error)
      __Pyx_XDECREF(__pyx_t_7); __pyx_t_7 = 0;
      __Pyx_GOTREF(__pyx_t_1);
      __Pyx_DECREF(__pyx_t_10); __pyx_t_10 = 0;
    } else
    #endif
    {
      __pyx_t_9 = PyTuple_New(1+1); if (unlikely(!__pyx_t_9)) __PYX_ERR(0, 27, __pyx_L1_error)
      __Pyx_GOTREF(__pyx_t_9);
      __Pyx_GIVEREF(__pyx_t_7); PyTuple_SET_ITEM(__pyx_t_9, 0, __pyx_t_7); __pyx_t_7 = NULL;
      __Pyx_GIVEREF(__pyx_t_10);
      PyTuple_SET_ITEM(__pyx_t_9, 0+1, __pyx_t_10);
      __pyx_t_10 = 0;
      __pyx_t_1 = __Pyx_PyObject_Call(__pyx_t_2, __pyx_t_9, NULL); if (unlikely(!__pyx_t_1)) __PYX_ERR(0, 27, __pyx_L1_error)
      __Pyx_GOTREF(__pyx_t_1);
      __Pyx_DECREF(__pyx_t_9); __pyx_t_9 = 0;
    }
  }
  __Pyx_DECREF(__pyx_t_2); __pyx_t_2 = 0;

  /* "dist_recv/rates.pyx":26
 *     nda_receiver_signal = np.outer(v_channel, v_channel.conj())
 * 
 *     d_rate = np.log2(np.real(np.linalg.det(nda_receiver_signal + nda_receiver_noise)) /             # <<<<<<<<<<<<<<
 *                      np.real(np.linalg.det(nda_receiver_noise)))
 * 
 */
  __pyx_t_2 = __Pyx_PyNumber_Divide(__pyx_t_4, __pyx_t_1); if (unlikely(!__pyx_t_2)) __PYX_ERR(0, 26, __pyx_L1_error)
  __Pyx_GOTREF(__pyx_t_2);
  __Pyx_DECREF(__pyx_t_4); __pyx_t_4 = 0;
  __Pyx_DECREF(__pyx_t_1); __pyx_t_1 = 0;
  __pyx_t_1 = NULL;
  if (CYTHON_UNPACK_METHODS && unlikely(PyMethod_Check(__pyx_t_5))) {
    __pyx_t_1 = PyMethod_GET_SELF(__pyx_t_5);
    if (likely(__pyx_t_1)) {
      PyObject* function = PyMethod_GET_FUNCTION(__pyx_t_5);
      __Pyx_INCREF(__pyx_t_1);
      __Pyx_INCREF(function);
      __Pyx_DECREF_SET(__pyx_t_5, function);
    }
  }
  if (!__pyx_t_1) {
    __pyx_t_3 = __Pyx_PyObject_CallOneArg(__pyx_t_5, __pyx_t_2); if (unlikely(!__pyx_t_3)) __PYX_ERR(0, 26, __pyx_L1_error)
    __Pyx_DECREF(__pyx_t_2); __pyx_t_2 = 0;
    __Pyx_GOTREF(__pyx_t_3);
  } else {
    #if CYTHON_FAST_PYCALL
    if (PyFunction_Check(__pyx_t_5)) {
      PyObject *__pyx_temp[2] = {__pyx_t_1, __pyx_t_2};
      __pyx_t_3 = __Pyx_PyFunction_FastCall(__pyx_t_5, __pyx_temp+1-1, 1+1); if (unlikely(!__pyx_t_3)) __PYX_ERR(0, 26, __pyx_L1_error)
      __Pyx_XDECREF(__pyx_t_1); __pyx_t_1 = 0;
      __Pyx_GOTREF(__pyx_t_3);
      __Pyx_DECREF(__pyx_t_2); __pyx_t_2 = 0;
    } else
    #endif
    #if CYTHON_FAST_PYCCALL
    if (__Pyx_PyFastCFunction_Check(__pyx_t_5)) {
      PyObject *__pyx_temp[2] = {__pyx_t_1, __pyx_t_2};
      __pyx_t_3 = __Pyx_PyCFunction_FastCall(__pyx_t_5, __pyx_temp+1-1, 1+1); if (unlikely(!__pyx_t_3)) __PYX_ERR(0, 26, __pyx_L1_error)
      __Pyx_XDECREF(__pyx_t_1); __pyx_t_1 = 0;
      __Pyx_GOTREF(__pyx_t_3);
      __Pyx_DECREF(__pyx_t_2); __pyx_t_2 = 0;
    } else
    #endif
    {
      __pyx_t_4 = PyTuple_New(1+1); if (unlikely(!__pyx_t_4)) __PYX_ERR(0, 26, __pyx_L1_error)
      __Pyx_GOTREF(__pyx_t_4);
      __Pyx_GIVEREF(__pyx_t_1); PyTuple_SET_ITEM(__pyx_t_4, 0, __pyx_t_1); __pyx_t_1 = NULL;
      __Pyx_GIVEREF(__pyx_t_2);
      PyTuple_SET_ITEM(__pyx_t_4, 0+1, __pyx_t_2);
      __pyx_t_2 = 0;
      __pyx_t_3 = __Pyx_PyObject_Call(__pyx_t_5, __pyx_t_4, NULL); if (unlikely(!__pyx_t_3)) __PYX_ERR(0, 26, __pyx_L1_error)
      __Pyx_GOTREF(__pyx_t_3);
      __Pyx_DECREF(__pyx_t_4); __pyx_t_4 = 0;
    }
  }
  __Pyx_DECREF(__pyx_t_5); __pyx_t_5 = 0;
  __pyx_v_d_rate = __pyx_t_3;
  __pyx_t_3 = 0;

  /* "dist_recv/rates.pyx":29
 *                      np.real(np.linalg.det(nda_receiver_noise)))
 * 
 *     d_rate_0 = np.log2(np.real(1+nda_interf[0, 0] + np.abs(v_channel[0])**2) /             # <<<<<<<<<<<<<<
 *                        np.real(1+nda_interf[0, 0]))
 *     if not (d_rate_0 > 0):
 */
  __pyx_t_5 = __Pyx_GetModuleGlobalName(__pyx_n_s_np); if (unlikely(!__pyx_t_5)) __PYX_ERR(0, 29, __pyx_L1_error)
  __Pyx_GOTREF(__pyx_t_5);
  __pyx_t_4 = __Pyx_PyObject_GetAttrStr(__pyx_t_5, __pyx_n_s_log2); if (unlikely(!__pyx_t_4)) __PYX_ERR(0, 29, __pyx_L1_error)
  __Pyx_GOTREF(__pyx_t_4);
  __Pyx_DECREF(__pyx_t_5); __pyx_t_5 = 0;
  __pyx_t_2 = __Pyx_GetModuleGlobalName(__pyx_n_s_np); if (unlikely(!__pyx_t_2)) __PYX_ERR(0, 29, __pyx_L1_error)
  __Pyx_GOTREF(__pyx_t_2);
  __pyx_t_1 = __Pyx_PyObject_GetAttrStr(__pyx_t_2, __pyx_n_s_real); if (unlikely(!__pyx_t_1)) __PYX_ERR(0, 29, __pyx_L1_error)
  __Pyx_GOTREF(__pyx_t_1);
  __Pyx_DECREF(__pyx_t_2); __pyx_t_2 = 0;
  __pyx_t_2 = PyObject_GetItem(__pyx_v_nda_interf, __pyx_tuple__2); if (unlikely(!__pyx_t_2)) __PYX_ERR(0, 29, __pyx_L1_error)
  __Pyx_GOTREF(__pyx_t_2);
  __pyx_t_9 = __Pyx_PyInt_AddCObj(__pyx_int_1, __pyx_t_2, 1, 0); if (unlikely(!__pyx_t_9)) __PYX_ERR(0, 29, __pyx_L1_error)
  __Pyx_GOTREF(__pyx_t_9);
  __Pyx_DECREF(__pyx_t_2); __pyx_t_2 = 0;
  __pyx_t_10 = __Pyx_GetModuleGlobalName(__pyx_n_s_np); if (unlikely(!__pyx_t_10)) __PYX_ERR(0, 29, __pyx_L1_error)
  __Pyx_GOTREF(__pyx_t_10);
  __pyx_t_7 = __Pyx_PyObject_GetAttrStr(__pyx_t_10, __pyx_n_s_abs); if (unlikely(!__pyx_t_7)) __PYX_ERR(0, 29, __pyx_L1_error)
  __Pyx_GOTREF(__pyx_t_7);
  __Pyx_DECREF(__pyx_t_10); __pyx_t_10 = 0;
  __pyx_t_10 = __Pyx_GetItemInt(__pyx_v_v_channel, 0, long, 1, __Pyx_PyInt_From_long, 0, 0, 1); if (unlikely(!__pyx_t_10)) __PYX_ERR(0, 29, __pyx_L1_error)
  __Pyx_GOTREF(__pyx_t_10);
  __pyx_t_8 = NULL;
  if (CYTHON_UNPACK_METHODS && unlikely(PyMethod_Check(__pyx_t_7))) {
    __pyx_t_8 = PyMethod_GET_SELF(__pyx_t_7);
    if (likely(__pyx_t_8)) {
      PyObject* function = PyMethod_GET_FUNCTION(__pyx_t_7);
      __Pyx_INCREF(__pyx_t_8);
      __Pyx_INCREF(function);
      __Pyx_DECREF_SET(__pyx_t_7, function);
    }
  }
  if (!__pyx_t_8) {
    __pyx_t_2 = __Pyx_PyObject_CallOneArg(__pyx_t_7, __pyx_t_10); if (unlikely(!__pyx_t_2)) __PYX_ERR(0, 29, __pyx_L1_error)
    __Pyx_DECREF(__pyx_t_10); __pyx_t_10 = 0;
    __Pyx_GOTREF(__pyx_t_2);
  } else {
    #if CYTHON_FAST_PYCALL
    if (PyFunction_Check(__pyx_t_7)) {
      PyObject *__pyx_temp[2] = {__pyx_t_8, __pyx_t_10};
      __pyx_t_2 = __Pyx_PyFunction_FastCall(__pyx_t_7, __pyx_temp+1-1, 1+1); if (unlikely(!__pyx_t_2)) __PYX_ERR(0, 29, __pyx_L1_error)
      __Pyx_XDECREF(__pyx_t_8); __pyx_t_8 = 0;
      __Pyx_GOTREF(__pyx_t_2);
      __Pyx_DECREF(__pyx_t_10); __pyx_t_10 = 0;
    } else
    #endif
    #if CYTHON_FAST_PYCCALL
    if (__Pyx_PyFastCFunction_Check(__pyx_t_7)) {
      PyObject *__pyx_temp[2] = {__pyx_t_8, __pyx_t_10};
      __pyx_t_2 = __Pyx_PyCFunction_FastCall(__pyx_t_7, __pyx_temp+1-1, 1+1); if (unlikely(!__pyx_t_2)) __PYX_ERR(0, 29, __pyx_L1_error)
      __Pyx_XDECREF(__pyx_t_8); __pyx_t_8 = 0;
      __Pyx_GOTREF(__pyx_t_2);
      __Pyx_DECREF(__pyx_t_10); __pyx_t_10 = 0;
    } else
    #endif
    {
      __pyx_t_11 = PyTuple_New(1+1); if (unlikely(!__pyx_t_11)) __PYX_ERR(0, 29, __pyx_L1_error)
      __Pyx_GOTREF(__pyx_t_11);
      __Pyx_GIVEREF(__pyx_t_8); PyTuple_SET_ITEM(__pyx_t_11, 0, __pyx_t_8); __pyx_t_8 = NULL;
      __Pyx_GIVEREF(__pyx_t_10);
      PyTuple_SET_ITEM(__pyx_t_11, 0+1, __pyx_t_10);
      __pyx_t_10 = 0;
      __pyx_t_2 = __Pyx_PyObject_Call(__pyx_t_7, __pyx_t_11, NULL); if (unlikely(!__pyx_t_2)) __PYX_ERR(0, 29, __pyx_L1_error)
      __Pyx_GOTREF(__pyx_t_2);
      __Pyx_DECREF(__pyx_t_11); __pyx_t_11 = 0;
    }
  }
  __Pyx_DECREF(__pyx_t_7); __pyx_t_7 = 0;
  __pyx_t_7 = PyNumber_Power(__pyx_t_2, __pyx_int_2, Py_None); if (unlikely(!__pyx_t_7)) __PYX_ERR(0, 29, __pyx_L1_error)
  __Pyx_GOTREF(__pyx_t_7);
  __Pyx_DECREF(__pyx_t_2); __pyx_t_2 = 0;
  __pyx_t_2 = PyNumber_Add(__pyx_t_9, __pyx_t_7); if (unlikely(!__pyx_t_2)) __PYX_ERR(0, 29, __pyx_L1_error)
  __Pyx_GOTREF(__pyx_t_2);
  __Pyx_DECREF(__pyx_t_9); __pyx_t_9 = 0;
  __Pyx_DECREF(__pyx_t_7); __pyx_t_7 = 0;
  __pyx_t_7 = NULL;
  if (CYTHON_UNPACK_METHODS && unlikely(PyMethod_Check(__pyx_t_1))) {
    __pyx_t_7 = PyMethod_GET_SELF(__pyx_t_1);
    if (likely(__pyx_t_7)) {
      PyObject* function = PyMethod_GET_FUNCTION(__pyx_t_1);
      __Pyx_INCREF(__pyx_t_7);
      __Pyx_INCREF(function);
      __Pyx_DECREF_SET(__pyx_t_1, function);
    }
  }
  if (!__pyx_t_7) {
    __pyx_t_5 = __Pyx_PyObject_CallOneArg(__pyx_t_1, __pyx_t_2); if (unlikely(!__pyx_t_5)) __PYX_ERR(0, 29, __pyx_L1_error)
    __Pyx_DECREF(__pyx_t_2); __pyx_t_2 = 0;
    __Pyx_GOTREF(__pyx_t_5);
  } else {
    #if CYTHON_FAST_PYCALL
    if (PyFunction_Check(__pyx_t_1)) {
      PyObject *__pyx_temp[2] = {__pyx_t_7, __pyx_t_2};
      __pyx_t_5 = __Pyx_PyFunction_FastCall(__pyx_t_1, __pyx_temp+1-1, 1+1); if (unlikely(!__pyx_t_5)) __PYX_ERR(0, 29, __pyx_L1_error)
      __Pyx_XDECREF(__pyx_t_7); __pyx_t_7 = 0;
      __Pyx_GOTREF(__pyx_t_5);
      __Pyx_DECREF(__pyx_t_2); __pyx_t_2 = 0;
    } else
    #endif
    #if CYTHON_FAST_PYCCALL
    if (__Pyx_PyFastCFunction_Check(__pyx_t_1)) {
      PyObject *__pyx_temp[2] = {__pyx_t_7, __pyx_t_2};
      __pyx_t_5 = __Pyx_PyCFunction_FastCall(__pyx_t_1, __pyx_temp+1-1, 1+1); if (unlikely(!__pyx_t_5)) __PYX_ERR(0, 29, __pyx_L1_error)
      __Pyx_XDECREF(__pyx_t_7); __pyx_t_7 = 0;
      __Pyx_GOTREF(__pyx_t_5);
      __Pyx_DECREF(__pyx_t_2); __pyx_t_2 = 0;
    } else
    #endif
    {
      __pyx_t_9 = PyTuple_New(1+1); if (unlikely(!__pyx_t_9)) __PYX_ERR(0, 29, __pyx_L1_error)
      __Pyx_GOTREF(__pyx_t_9);
      __Pyx_GIVEREF(__pyx_t_7); PyTuple_SET_ITEM(__pyx_t_9, 0, __pyx_t_7); __pyx_t_7 = NULL;
      __Pyx_GIVEREF(__pyx_t_2);
      PyTuple_SET_ITEM(__pyx_t_9, 0+1, __pyx_t_2);
      __pyx_t_2 = 0;
      __pyx_t_5 = __Pyx_PyObject_Call(__pyx_t_1, __pyx_t_9, NULL); if (unlikely(!__pyx_t_5)) __PYX_ERR(0, 29, __pyx_L1_error)
      __Pyx_GOTREF(__pyx_t_5);
      __Pyx_DECREF(__pyx_t_9); __pyx_t_9 = 0;
    }
  }
  __Pyx_DECREF(__pyx_t_1); __pyx_t_1 = 0;

  /* "dist_recv/rates.pyx":30
 * 
 *     d_rate_0 = np.log2(np.real(1+nda_interf[0, 0] + np.abs(v_channel[0])**2) /
 *                        np.real(1+nda_interf[0, 0]))             # <<<<<<<<<<<<<<
 *     if not (d_rate_0 > 0):
 *         d_rate_0 = 0
 */
  __pyx_t_9 = __Pyx_GetModuleGlobalName(__pyx_n_s_np); if (unlikely(!__pyx_t_9)) __PYX_ERR(0, 30, __pyx_L1_error)
  __Pyx_GOTREF(__pyx_t_9);
  __pyx_t_2 = __Pyx_PyObject_GetAttrStr(__pyx_t_9, __pyx_n_s_real); if (unlikely(!__pyx_t_2)) __PYX_ERR(0, 30, __pyx_L1_error)
  __Pyx_GOTREF(__pyx_t_2);
  __Pyx_DECREF(__pyx_t_9); __pyx_t_9 = 0;
  __pyx_t_9 = PyObject_GetItem(__pyx_v_nda_interf, __pyx_tuple__3); if (unlikely(!__pyx_t_9)) __PYX_ERR(0, 30, __pyx_L1_error)
  __Pyx_GOTREF(__pyx_t_9);
  __pyx_t_7 = __Pyx_PyInt_AddCObj(__pyx_int_1, __pyx_t_9, 1, 0); if (unlikely(!__pyx_t_7)) __PYX_ERR(0, 30, __pyx_L1_error)
  __Pyx_GOTREF(__pyx_t_7);
  __Pyx_DECREF(__pyx_t_9); __pyx_t_9 = 0;
  __pyx_t_9 = NULL;
  if (CYTHON_UNPACK_METHODS && unlikely(PyMethod_Check(__pyx_t_2))) {
    __pyx_t_9 = PyMethod_GET_SELF(__pyx_t_2);
    if (likely(__pyx_t_9)) {
      PyObject* function = PyMethod_GET_FUNCTION(__pyx_t_2);
      __Pyx_INCREF(__pyx_t_9);
      __Pyx_INCREF(function);
      __Pyx_DECREF_SET(__pyx_t_2, function);
    }
  }
  if (!__pyx_t_9) {
    __pyx_t_1 = __Pyx_PyObject_CallOneArg(__pyx_t_2, __pyx_t_7); if (unlikely(!__pyx_t_1)) __PYX_ERR(0, 30, __pyx_L1_error)
    __Pyx_DECREF(__pyx_t_7); __pyx_t_7 = 0;
    __Pyx_GOTREF(__pyx_t_1);
  } else {
    #if CYTHON_FAST_PYCALL
    if (PyFunction_Check(__pyx_t_2)) {
      PyObject *__pyx_temp[2] = {__pyx_t_9, __pyx_t_7};
      __pyx_t_1 = __Pyx_PyFunction_FastCall(__pyx_t_2, __pyx_temp+1-1, 1+1); if (unlikely(!__pyx_t_1)) __PYX_ERR(0, 30, __pyx_L1_error)
      __Pyx_XDECREF(__pyx_t_9); __pyx_t_9 = 0;
      __Pyx_GOTREF(__pyx_t_1);
      __Pyx_DECREF(__pyx_t_7); __pyx_t_7 = 0;
    } else
    #endif
    #if CYTHON_FAST_PYCCALL
    if (__Pyx_PyFastCFunction_Check(__pyx_t_2)) {
      PyObject *__pyx_temp[2] = {__pyx_t_9, __pyx_t_7};
      __pyx_t_1 = __Pyx_PyCFunction_FastCall(__pyx_t_2, __pyx_temp+1-1, 1+1); if (unlikely(!__pyx_t_1)) __PYX_ERR(0, 30, __pyx_L1_error)
      __Pyx_XDECREF(__pyx_t_9); __pyx_t_9 = 0;
      __Pyx_GOTREF(__pyx_t_1);
      __Pyx_DECREF(__pyx_t_7); __pyx_t_7 = 0;
    } else
    #endif
    {
      __pyx_t_11 = PyTuple_New(1+1); if (unlikely(!__pyx_t_11)) __PYX_ERR(0, 30, __pyx_L1_error)
      __Pyx_GOTREF(__pyx_t_11);
      __Pyx_GIVEREF(__pyx_t_9); PyTuple_SET_ITEM(__pyx_t_11, 0, __pyx_t_9); __pyx_t_9 = NULL;
      __Pyx_GIVEREF(__pyx_t_7);
      PyTuple_SET_ITEM(__pyx_t_11, 0+1, __pyx_t_7);
      __pyx_t_7 = 0;
      __pyx_t_1 = __Pyx_PyObject_Call(__pyx_t_2, __pyx_t_11, NULL); if (unlikely(!__pyx_t_1)) __PYX_ERR(0, 30, __pyx_L1_error)
      __Pyx_GOTREF(__pyx_t_1);
      __Pyx_DECREF(__pyx_t_11); __pyx_t_11 = 0;
    }
  }
  __Pyx_DECREF(__pyx_t_2); __pyx_t_2 = 0;

  /* "dist_recv/rates.pyx":29
 *                      np.real(np.linalg.det(nda_receiver_noise)))
 * 
 *     d_rate_0 = np.log2(np.real(1+nda_interf[0, 0] + np.abs(v_channel[0])**2) /             # <<<<<<<<<<<<<<
 *                        np.real(1+nda_interf[0, 0]))
 *     if not (d_rate_0 > 0):
 */
  __pyx_t_2 = __Pyx_PyNumber_Divide(__pyx_t_5, __pyx_t_1); if (unlikely(!__pyx_t_2)) __PYX_ERR(0, 29, __pyx_L1_error)
  __Pyx_GOTREF(__pyx_t_2);
  __Pyx_DECREF(__pyx_t_5); __pyx_t_5 = 0;
  __Pyx_DECREF(__pyx_t_1); __pyx_t_1 = 0;
  __pyx_t_1 = NULL;
  if (CYTHON_UNPACK_METHODS && unlikely(PyMethod_Check(__pyx_t_4))) {
    __pyx_t_1 = PyMethod_GET_SELF(__pyx_t_4);
    if (likely(__pyx_t_1)) {
      PyObject* function = PyMethod_GET_FUNCTION(__pyx_t_4);
      __Pyx_INCREF(__pyx_t_1);
      __Pyx_INCREF(function);
      __Pyx_DECREF_SET(__pyx_t_4, function);
    }
  }
  if (!__pyx_t_1) {
    __pyx_t_3 = __Pyx_PyObject_CallOneArg(__pyx_t_4, __pyx_t_2); if (unlikely(!__pyx_t_3)) __PYX_ERR(0, 29, __pyx_L1_error)
    __Pyx_DECREF(__pyx_t_2); __pyx_t_2 = 0;
    __Pyx_GOTREF(__pyx_t_3);
  } else {
    #if CYTHON_FAST_PYCALL
    if (PyFunction_Check(__pyx_t_4)) {
      PyObject *__pyx_temp[2] = {__pyx_t_1, __pyx_t_2};
      __pyx_t_3 = __Pyx_PyFunction_FastCall(__pyx_t_4, __pyx_temp+1-1, 1+1); if (unlikely(!__pyx_t_3)) __PYX_ERR(0, 29, __pyx_L1_error)
      __Pyx_XDECREF(__pyx_t_1); __pyx_t_1 = 0;
      __Pyx_GOTREF(__pyx_t_3);
      __Pyx_DECREF(__pyx_t_2); __pyx_t_2 = 0;
    } else
    #endif
    #if CYTHON_FAST_PYCCALL
    if (__Pyx_PyFastCFunction_Check(__pyx_t_4)) {
      PyObject *__pyx_temp[2] = {__pyx_t_1, __pyx_t_2};
      __pyx_t_3 = __Pyx_PyCFunction_FastCall(__pyx_t_4, __pyx_temp+1-1, 1+1); if (unlikely(!__pyx_t_3)) __PYX_ERR(0, 29, __pyx_L1_error)
      __Pyx_XDECREF(__pyx_t_1); __pyx_t_1 = 0;
      __Pyx_GOTREF(__pyx_t_3);
      __Pyx_DECREF(__pyx_t_2); __pyx_t_2 = 0;
    } else
    #endif
    {
      __pyx_t_5 = PyTuple_New(1+1); if (unlikely(!__pyx_t_5)) __PYX_ERR(0, 29, __pyx_L1_error)
      __Pyx_GOTREF(__pyx_t_5);
      __Pyx_GIVEREF(__pyx_t_1); PyTuple_SET_ITEM(__pyx_t_5, 0, __pyx_t_1); __pyx_t_1 = NULL;
      __Pyx_GIVEREF(__pyx_t_2);
      PyTuple_SET_ITEM(__pyx_t_5, 0+1, __pyx_t_2);
      __pyx_t_2 = 0;
      __pyx_t_3 = __Pyx_PyObject_Call(__pyx_t_4, __pyx_t_5, NULL); if (unlikely(!__pyx_t_3)) __PYX_ERR(0, 29, __pyx_L1_error)
      __Pyx_GOTREF(__pyx_t_3);
      __Pyx_DECREF(__pyx_t_5); __pyx_t_5 = 0;
    }
  }
  __Pyx_DECREF(__pyx_t_4); __pyx_t_4 = 0;
  __pyx_v_d_rate_0 = __pyx_t_3;
  __pyx_t_3 = 0;

  /* "dist_recv/rates.pyx":31
 *     d_rate_0 = np.log2(np.real(1+nda_interf[0, 0] + np.abs(v_channel[0])**2) /
 *                        np.real(1+nda_interf[0, 0]))
 *     if not (d_rate_0 > 0):             # <<<<<<<<<<<<<<
 *         d_rate_0 = 0
 * 
 */
  __pyx_t_3 = PyObject_RichCompare(__pyx_v_d_rate_0, __pyx_int_0, Py_GT); __Pyx_XGOTREF(__pyx_t_3); if (unlikely(!__pyx_t_3)) __PYX_ERR(0, 31, __pyx_L1_error)
  __pyx_t_12 = __Pyx_PyObject_IsTrue(__pyx_t_3); if (unlikely(__pyx_t_12 < 0)) __PYX_ERR(0, 31, __pyx_L1_error)
  __Pyx_DECREF(__pyx_t_3); __pyx_t_3 = 0;
  __pyx_t_13 = ((!__pyx_t_12) != 0);
  if (__pyx_t_13) {

    /* "dist_recv/rates.pyx":32
 *                        np.real(1+nda_interf[0, 0]))
 *     if not (d_rate_0 > 0):
 *         d_rate_0 = 0             # <<<<<<<<<<<<<<
 * 
 *     d_rate = min(d_rate, d_bits + d_rate_0)
 */
    __Pyx_INCREF(__pyx_int_0);
    __Pyx_DECREF_SET(__pyx_v_d_rate_0, __pyx_int_0);

    /* "dist_recv/rates.pyx":31
 *     d_rate_0 = np.log2(np.real(1+nda_interf[0, 0] + np.abs(v_channel[0])**2) /
 *                        np.real(1+nda_interf[0, 0]))
 *     if not (d_rate_0 > 0):             # <<<<<<<<<<<<<<
 *         d_rate_0 = 0
 * 
 */
  }

  /* "dist_recv/rates.pyx":34
 *         d_rate_0 = 0
 * 
 *     d_rate = min(d_rate, d_bits + d_rate_0)             # <<<<<<<<<<<<<<
 *     return d_rate
 * 
 */
  __pyx_t_3 = PyNumber_Add(__pyx_v_d_bits, __pyx_v_d_rate_0); if (unlikely(!__pyx_t_3)) __PYX_ERR(0, 34, __pyx_L1_error)
  __Pyx_GOTREF(__pyx_t_3);
  __Pyx_INCREF(__pyx_v_d_rate);
  __pyx_t_4 = __pyx_v_d_rate;
  __pyx_t_2 = PyObject_RichCompare(__pyx_t_3, __pyx_t_4, Py_LT); __Pyx_XGOTREF(__pyx_t_2); if (unlikely(!__pyx_t_2)) __PYX_ERR(0, 34, __pyx_L1_error)
  __pyx_t_13 = __Pyx_PyObject_IsTrue(__pyx_t_2); if (unlikely(__pyx_t_13 < 0)) __PYX_ERR(0, 34, __pyx_L1_error)
  __Pyx_DECREF(__pyx_t_2); __pyx_t_2 = 0;
  if (__pyx_t_13) {
    __Pyx_INCREF(__pyx_t_3);
    __pyx_t_5 = __pyx_t_3;
  } else {
    __Pyx_INCREF(__pyx_t_4);
    __pyx_t_5 = __pyx_t_4;
  }
  __Pyx_DECREF(__pyx_t_4); __pyx_t_4 = 0;
  __Pyx_DECREF(__pyx_t_3); __pyx_t_3 = 0;
  __pyx_t_3 = __pyx_t_5;
  __Pyx_INCREF(__pyx_t_3);
  __Pyx_DECREF(__pyx_t_5); __pyx_t_5 = 0;
  __Pyx_DECREF_SET(__pyx_v_d_rate, __pyx_t_3);
  __pyx_t_3 = 0;

  /* "dist_recv/rates.pyx":35
 * 
 *     d_rate = min(d_rate, d_bits + d_rate_0)
 *     return d_rate             # <<<<<<<<<<<<<<
 * 
 * 
 */
  __Pyx_XDECREF(__pyx_r);
  __Pyx_INCREF(__pyx_v_d_rate);
  __pyx_r = __pyx_v_d_rate;
  goto __pyx_L0;

  /* "dist_recv/rates.pyx":9
 * 
 * 
 * def rate_ub(v_channel, nda_interf, d_bits):             # <<<<<<<<<<<<<<
 *     """ Upper bound on rate for distributed receive with reception at base
 *         Input:
 */

  /* function exit code */
  __pyx_L1_error:;
  __Pyx_XDECREF(__pyx_t_1);
  __Pyx_XDECREF(__pyx_t_2);
  __Pyx_XDECREF(__pyx_t_3);
  __Pyx_XDECREF(__pyx_t_4);
  __Pyx_XDECREF(__pyx_t_5);
  __Pyx_XDECREF(__pyx_t_7);
  __Pyx_XDECREF(__pyx_t_8);
  __Pyx_XDECREF(__pyx_t_9);
  __Pyx_XDECREF(__pyx_t_10);
  __Pyx_XDECREF(__pyx_t_11);
  __Pyx_AddTraceback("dist_recv.rates.rate_ub", __pyx_clineno, __pyx_lineno, __pyx_filename);
  __pyx_r = NULL;
  __pyx_L0:;
  __Pyx_XDECREF(__pyx_v_n_recv);
  __Pyx_XDECREF(__pyx_v_nda_receiver_noise);
  __Pyx_XDECREF(__pyx_v_nda_receiver_signal);
  __Pyx_XDECREF(__pyx_v_d_rate);
  __Pyx_XDECREF(__pyx_v_d_rate_0);
  __Pyx_XGIVEREF(__pyx_r);
  __Pyx_TraceReturn(__pyx_r, 0);
  __Pyx_RefNannyFinishContext();
  return __pyx_r;
}

/* "dist_recv/rates.pyx":38
 * 
 * 
 * def rate_bc(v_channel, nda_interf, d_bits):             # <<<<<<<<<<<<<<
 *     """ Rate for Broadcast distributed receive with reception at base
 *         Input:
 */

/* Python wrapper */
static PyObject *__pyx_pw_9dist_recv_5rates_3rate_bc(PyObject *__pyx_self, PyObject *__pyx_args, PyObject *__pyx_kwds); /*proto*/
static char __pyx_doc_9dist_recv_5rates_2rate_bc[] = " Rate for Broadcast distributed receive with reception at base\n        Input:\n            v_channel = Channel vector h (size N+1 x 1)\n            nda_interf = Interference covariance matrix Sigma (size N+1 x N+1)\n            d_bits = Total number of bits used by helpers\n        Output:\n            d_rate = Rate (in bits)\n    ";
static PyMethodDef __pyx_mdef_9dist_recv_5rates_3rate_bc = {"rate_bc", (PyCFunction)__pyx_pw_9dist_recv_5rates_3rate_bc, METH_VARARGS|METH_KEYWORDS, __pyx_doc_9dist_recv_5rates_2rate_bc};
static PyObject *__pyx_pw_9dist_recv_5rates_3rate_bc(PyObject *__pyx_self, PyObject *__pyx_args, PyObject *__pyx_kwds) {
  PyObject *__pyx_v_v_channel = 0;
  PyObject *__pyx_v_nda_interf = 0;
  PyObject *__pyx_v_d_bits = 0;
  PyObject *__pyx_r = 0;
  __Pyx_RefNannyDeclarations
  __Pyx_RefNannySetupContext("rate_bc (wrapper)", 0);
  {
    static PyObject **__pyx_pyargnames[] = {&__pyx_n_s_v_channel,&__pyx_n_s_nda_interf,&__pyx_n_s_d_bits,0};
    PyObject* values[3] = {0,0,0};
    if (unlikely(__pyx_kwds)) {
      Py_ssize_t kw_args;
      const Py_ssize_t pos_args = PyTuple_GET_SIZE(__pyx_args);
      switch (pos_args) {
        case  3: values[2] = PyTuple_GET_ITEM(__pyx_args, 2);
        case  2: values[1] = PyTuple_GET_ITEM(__pyx_args, 1);
        case  1: values[0] = PyTuple_GET_ITEM(__pyx_args, 0);
        case  0: break;
        default: goto __pyx_L5_argtuple_error;
      }
      kw_args = PyDict_Size(__pyx_kwds);
      switch (pos_args) {
        case  0:
        if (likely((values[0] = PyDict_GetItem(__pyx_kwds, __pyx_n_s_v_channel)) != 0)) kw_args--;
        else goto __pyx_L5_argtuple_error;
        case  1:
        if (likely((values[1] = PyDict_GetItem(__pyx_kwds, __pyx_n_s_nda_interf)) != 0)) kw_args--;
        else {
          __Pyx_RaiseArgtupleInvalid("rate_bc", 1, 3, 3, 1); __PYX_ERR(0, 38, __pyx_L3_error)
        }
        case  2:
        if (likely((values[2] = PyDict_GetItem(__pyx_kwds, __pyx_n_s_d_bits)) != 0)) kw_args--;
        else {
          __Pyx_RaiseArgtupleInvalid("rate_bc", 1, 3, 3, 2); __PYX_ERR(0, 38, __pyx_L3_error)
        }
      }
      if (unlikely(kw_args > 0)) {
        if (unlikely(__Pyx_ParseOptionalKeywords(__pyx_kwds, __pyx_pyargnames, 0, values, pos_args, "rate_bc") < 0)) __PYX_ERR(0, 38, __pyx_L3_error)
      }
    } else if (PyTuple_GET_SIZE(__pyx_args) != 3) {
      goto __pyx_L5_argtuple_error;
    } else {
      values[0] = PyTuple_GET_ITEM(__pyx_args, 0);
      values[1] = PyTuple_GET_ITEM(__pyx_args, 1);
      values[2] = PyTuple_GET_ITEM(__pyx_args, 2);
    }
    __pyx_v_v_channel = values[0];
    __pyx_v_nda_interf = values[1];
    __pyx_v_d_bits = values[2];
  }
  goto __pyx_L4_argument_unpacking_done;
  __pyx_L5_argtuple_error:;
  __Pyx_RaiseArgtupleInvalid("rate_bc", 1, 3, 3, PyTuple_GET_SIZE(__pyx_args)); __PYX_ERR(0, 38, __pyx_L3_error)
  __pyx_L3_error:;
  __Pyx_AddTraceback("dist_recv.rates.rate_bc", __pyx_clineno, __pyx_lineno, __pyx_filename);
  __Pyx_RefNannyFinishContext();
  return NULL;
  __pyx_L4_argument_unpacking_done:;
  __pyx_r = __pyx_pf_9dist_recv_5rates_2rate_bc(__pyx_self, __pyx_v_v_channel, __pyx_v_nda_interf, __pyx_v_d_bits);

  /* function exit code */
  __Pyx_RefNannyFinishContext();
  return __pyx_r;
}

static PyObject *__pyx_pf_9dist_recv_5rates_2rate_bc(CYTHON_UNUSED PyObject *__pyx_self, PyObject *__pyx_v_v_channel, PyObject *__pyx_v_nda_interf, PyObject *__pyx_v_d_bits) {
  PyObject *__pyx_v_d_rate_0 = NULL;
  PyObject *__pyx_v_idx_n = NULL;
  PyObject *__pyx_v_d_rate_n = NULL;
  PyObject *__pyx_v_d_rate_bc = NULL;
  PyObject *__pyx_r = NULL;
  __Pyx_TraceDeclarations
  __Pyx_RefNannyDeclarations
  PyObject *__pyx_t_1 = NULL;
  PyObject *__pyx_t_2 = NULL;
  PyObject *__pyx_t_3 = NULL;
  PyObject *__pyx_t_4 = NULL;
  PyObject *__pyx_t_5 = NULL;
  PyObject *__pyx_t_6 = NULL;
  PyObject *__pyx_t_7 = NULL;
  PyObject *__pyx_t_8 = NULL;
  PyObject *__pyx_t_9 = NULL;
  PyObject *__pyx_t_10 = NULL;
  int __pyx_t_11;
  int __pyx_t_12;
  __Pyx_TraceFrameInit(__pyx_codeobj__4)
  __Pyx_RefNannySetupContext("rate_bc", 0);
  __Pyx_TraceCall("rate_bc", __pyx_f[0], 38, 0, __PYX_ERR(0, 38, __pyx_L1_error));

  /* "dist_recv/rates.pyx":47
 *             d_rate = Rate (in bits)
 *     """
 *     d_rate_0 = np.log2(np.real(1+nda_interf[0, 0] + np.abs(v_channel[0])**2) /             # <<<<<<<<<<<<<<
 *                        np.real(1+nda_interf[0, 0]))
 *     if not (d_rate_0 > 0):
 */
  __pyx_t_2 = __Pyx_GetModuleGlobalName(__pyx_n_s_np); if (unlikely(!__pyx_t_2)) __PYX_ERR(0, 47, __pyx_L1_error)
  __Pyx_GOTREF(__pyx_t_2);
  __pyx_t_3 = __Pyx_PyObject_GetAttrStr(__pyx_t_2, __pyx_n_s_log2); if (unlikely(!__pyx_t_3)) __PYX_ERR(0, 47, __pyx_L1_error)
  __Pyx_GOTREF(__pyx_t_3);
  __Pyx_DECREF(__pyx_t_2); __pyx_t_2 = 0;
  __pyx_t_4 = __Pyx_GetModuleGlobalName(__pyx_n_s_np); if (unlikely(!__pyx_t_4)) __PYX_ERR(0, 47, __pyx_L1_error)
  __Pyx_GOTREF(__pyx_t_4);
  __pyx_t_5 = __Pyx_PyObject_GetAttrStr(__pyx_t_4, __pyx_n_s_real); if (unlikely(!__pyx_t_5)) __PYX_ERR(0, 47, __pyx_L1_error)
  __Pyx_GOTREF(__pyx_t_5);
  __Pyx_DECREF(__pyx_t_4); __pyx_t_4 = 0;
  __pyx_t_4 = PyObject_GetItem(__pyx_v_nda_interf, __pyx_tuple__5); if (unlikely(!__pyx_t_4)) __PYX_ERR(0, 47, __pyx_L1_error)
  __Pyx_GOTREF(__pyx_t_4);
  __pyx_t_6 = __Pyx_PyInt_AddCObj(__pyx_int_1, __pyx_t_4, 1, 0); if (unlikely(!__pyx_t_6)) __PYX_ERR(0, 47, __pyx_L1_error)
  __Pyx_GOTREF(__pyx_t_6);
  __Pyx_DECREF(__pyx_t_4); __pyx_t_4 = 0;
  __pyx_t_7 = __Pyx_GetModuleGlobalName(__pyx_n_s_np); if (unlikely(!__pyx_t_7)) __PYX_ERR(0, 47, __pyx_L1_error)
  __Pyx_GOTREF(__pyx_t_7);
  __pyx_t_8 = __Pyx_PyObject_GetAttrStr(__pyx_t_7, __pyx_n_s_abs); if (unlikely(!__pyx_t_8)) __PYX_ERR(0, 47, __pyx_L1_error)
  __Pyx_GOTREF(__pyx_t_8);
  __Pyx_DECREF(__pyx_t_7); __pyx_t_7 = 0;
  __pyx_t_7 = __Pyx_GetItemInt(__pyx_v_v_channel, 0, long, 1, __Pyx_PyInt_From_long, 0, 0, 1); if (unlikely(!__pyx_t_7)) __PYX_ERR(0, 47, __pyx_L1_error)
  __Pyx_GOTREF(__pyx_t_7);
  __pyx_t_9 = NULL;
  if (CYTHON_UNPACK_METHODS && unlikely(PyMethod_Check(__pyx_t_8))) {
    __pyx_t_9 = PyMethod_GET_SELF(__pyx_t_8);
    if (likely(__pyx_t_9)) {
      PyObject* function = PyMethod_GET_FUNCTION(__pyx_t_8);
      __Pyx_INCREF(__pyx_t_9);
      __Pyx_INCREF(function);
      __Pyx_DECREF_SET(__pyx_t_8, function);
    }
  }
  if (!__pyx_t_9) {
    __pyx_t_4 = __Pyx_PyObject_CallOneArg(__pyx_t_8, __pyx_t_7); if (unlikely(!__pyx_t_4)) __PYX_ERR(0, 47, __pyx_L1_error)
    __Pyx_DECREF(__pyx_t_7); __pyx_t_7 = 0;
    __Pyx_GOTREF(__pyx_t_4);
  } else {
    #if CYTHON_FAST_PYCALL
    if (PyFunction_Check(__pyx_t_8)) {
      PyObject *__pyx_temp[2] = {__pyx_t_9, __pyx_t_7};
      __pyx_t_4 = __Pyx_PyFunction_FastCall(__pyx_t_8, __pyx_temp+1-1, 1+1); if (unlikely(!__pyx_t_4)) __PYX_ERR(0, 47, __pyx_L1_error)
      __Pyx_XDECREF(__pyx_t_9); __pyx_t_9 = 0;
      __Pyx_GOTREF(__pyx_t_4);
      __Pyx_DECREF(__pyx_t_7); __pyx_t_7 = 0;
    } else
    #endif
    #if CYTHON_FAST_PYCCALL
    if (__Pyx_PyFastCFunction_Check(__pyx_t_8)) {
      PyObject *__pyx_temp[2] = {__pyx_t_9, __pyx_t_7};
      __pyx_t_4 = __Pyx_PyCFunction_FastCall(__pyx_t_8, __pyx_temp+1-1, 1+1); if (unlikely(!__pyx_t_4)) __PYX_ERR(0, 47, __pyx_L1_error)
      __Pyx_XDECREF(__pyx_t_9); __pyx_t_9 = 0;
      __Pyx_GOTREF(__pyx_t_4);
      __Pyx_DECREF(__pyx_t_7); __pyx_t_7 = 0;
    } else
    #endif
    {
      __pyx_t_10 = PyTuple_New(1+1); if (unlikely(!__pyx_t_10)) __PYX_ERR(0, 47, __pyx_L1_error)
      __Pyx_GOTREF(__pyx_t_10);
      __Pyx_GIVEREF(__pyx_t_9); PyTuple_SET_ITEM(__pyx_t_10, 0, __pyx_t_9); __pyx_t_9 = NULL;
      __Pyx_GIVEREF(__pyx_t_7);
      PyTuple_SET_ITEM(__pyx_t_10, 0+1, __pyx_t_7);
      __pyx_t_7 = 0;
      __pyx_t_4 = __Pyx_PyObject_Call(__pyx_t_8, __pyx_t_10, NULL); if (unlikely(!__pyx_t_4)) __PYX_ERR(0, 47, __pyx_L1_error)
      __Pyx_GOTREF(__pyx_t_4);
      __Pyx_DECREF(__pyx_t_10); __pyx_t_10 = 0;
    }
  }
  __Pyx_DECREF(__pyx_t_8); __pyx_t_8 = 0;
  __pyx_t_8 = PyNumber_Power(__pyx_t_4, __pyx_int_2, Py_None); if (unlikely(!__pyx_t_8)) __PYX_ERR(0, 47, __pyx_L1_error)
  __Pyx_GOTREF(__pyx_t_8);
  __Pyx_DECREF(__pyx_t_4); __pyx_t_4 = 0;
  __pyx_t_4 = PyNumber_Add(__pyx_t_6, __pyx_t_8); if (unlikely(!__pyx_t_4)) __PYX_ERR(0, 47, __pyx_L1_error)
  __Pyx_GOTREF(__pyx_t_4);
  __Pyx_DECREF(__pyx_t_6); __pyx_t_6 = 0;
  __Pyx_DECREF(__pyx_t_8); __pyx_t_8 = 0;
  __pyx_t_8 = NULL;
  if (CYTHON_UNPACK_METHODS && unlikely(PyMethod_Check(__pyx_t_5))) {
    __pyx_t_8 = PyMethod_GET_SELF(__pyx_t_5);
    if (likely(__pyx_t_8)) {
      PyObject* function = PyMethod_GET_FUNCTION(__pyx_t_5);
      __Pyx_INCREF(__pyx_t_8);
      __Pyx_INCREF(function);
      __Pyx_DECREF_SET(__pyx_t_5, function);
    }
  }
  if (!__pyx_t_8) {
    __pyx_t_2 = __Pyx_PyObject_CallOneArg(__pyx_t_5, __pyx_t_4); if (unlikely(!__pyx_t_2)) __PYX_ERR(0, 47, __pyx_L1_error)
    __Pyx_DECREF(__pyx_t_4); __pyx_t_4 = 0;
    __Pyx_GOTREF(__pyx_t_2);
  } else {
    #if CYTHON_FAST_PYCALL
    if (PyFunction_Check(__pyx_t_5)) {
      PyObject *__pyx_temp[2] = {__pyx_t_8, __pyx_t_4};
      __pyx_t_2 = __Pyx_PyFunction_FastCall(__pyx_t_5, __pyx_temp+1-1, 1+1); if (unlikely(!__pyx_t_2)) __PYX_ERR(0, 47, __pyx_L1_error)
      __Pyx_XDECREF(__pyx_t_8); __pyx_t_8 = 0;
      __Pyx_GOTREF(__pyx_t_2);
      __Pyx_DECREF(__pyx_t_4); __pyx_t_4 = 0;
    } else
    #endif
    #if CYTHON_FAST_PYCCALL
    if (__Pyx_PyFastCFunction_Check(__pyx_t_5)) {
      PyObject *__pyx_temp[2] = {__pyx_t_8, __pyx_t_4};
      __pyx_t_2 = __Pyx_PyCFunction_FastCall(__pyx_t_5, __pyx_temp+1-1, 1+1); if (unlikely(!__pyx_t_2)) __PYX_ERR(0, 47, __pyx_L1_error)
      __Pyx_XDECREF(__pyx_t_8); __pyx_t_8 = 0;
      __Pyx_GOTREF(__pyx_t_2);
      __Pyx_DECREF(__pyx_t_4); __pyx_t_4 = 0;
    } else
    #endif
    {
      __pyx_t_6 = PyTuple_New(1+1); if (unlikely(!__pyx_t_6)) __PYX_ERR(0, 47, __pyx_L1_error)
      __Pyx_GOTREF(__pyx_t_6);
      __Pyx_GIVEREF(__pyx_t_8); PyTuple_SET_ITEM(__pyx_t_6, 0, __pyx_t_8); __pyx_t_8 = NULL;
      __Pyx_GIVEREF(__pyx_t_4);
      PyTuple_SET_ITEM(__pyx_t_6, 0+1, __pyx_t_4);
      __pyx_t_4 = 0;
      __pyx_t_2 = __Pyx_PyObject_Call(__pyx_t_5, __pyx_t_6, NULL); if (unlikely(!__pyx_t_2)) __PYX_ERR(0, 47, __pyx_L1_error)
      __Pyx_GOTREF(__pyx_t_2);
      __Pyx_DECREF(__pyx_t_6); __pyx_t_6 = 0;
    }
  }
  __Pyx_DECREF(__pyx_t_5); __pyx_t_5 = 0;

  /* "dist_recv/rates.pyx":48
 *     """
 *     d_rate_0 = np.log2(np.real(1+nda_interf[0, 0] + np.abs(v_channel[0])**2) /
 *                        np.real(1+nda_interf[0, 0]))             # <<<<<<<<<<<<<<
 *     if not (d_rate_0 > 0):
 *         d_rate_0 = 0
 */
  __pyx_t_6 = __Pyx_GetModuleGlobalName(__pyx_n_s_np); if (unlikely(!__pyx_t_6)) __PYX_ERR(0, 48, __pyx_L1_error)
  __Pyx_GOTREF(__pyx_t_6);
  __pyx_t_4 = __Pyx_PyObject_GetAttrStr(__pyx_t_6, __pyx_n_s_real); if (unlikely(!__pyx_t_4)) __PYX_ERR(0, 48, __pyx_L1_error)
  __Pyx_GOTREF(__pyx_t_4);
  __Pyx_DECREF(__pyx_t_6); __pyx_t_6 = 0;
  __pyx_t_6 = PyObject_GetItem(__pyx_v_nda_interf, __pyx_tuple__6); if (unlikely(!__pyx_t_6)) __PYX_ERR(0, 48, __pyx_L1_error)
  __Pyx_GOTREF(__pyx_t_6);
  __pyx_t_8 = __Pyx_PyInt_AddCObj(__pyx_int_1, __pyx_t_6, 1, 0); if (unlikely(!__pyx_t_8)) __PYX_ERR(0, 48, __pyx_L1_error)
  __Pyx_GOTREF(__pyx_t_8);
  __Pyx_DECREF(__pyx_t_6); __pyx_t_6 = 0;
  __pyx_t_6 = NULL;
  if (CYTHON_UNPACK_METHODS && unlikely(PyMethod_Check(__pyx_t_4))) {
    __pyx_t_6 = PyMethod_GET_SELF(__pyx_t_4);
    if (likely(__pyx_t_6)) {
      PyObject* function = PyMethod_GET_FUNCTION(__pyx_t_4);
      __Pyx_INCREF(__pyx_t_6);
      __Pyx_INCREF(function);
      __Pyx_DECREF_SET(__pyx_t_4, function);
    }
  }
  if (!__pyx_t_6) {
    __pyx_t_5 = __Pyx_PyObject_CallOneArg(__pyx_t_4, __pyx_t_8); if (unlikely(!__pyx_t_5)) __PYX_ERR(0, 48, __pyx_L1_error)
    __Pyx_DECREF(__pyx_t_8); __pyx_t_8 = 0;
    __Pyx_GOTREF(__pyx_t_5);
  } else {
    #if CYTHON_FAST_PYCALL
    if (PyFunction_Check(__pyx_t_4)) {
      PyObject *__pyx_temp[2] = {__pyx_t_6, __pyx_t_8};
      __pyx_t_5 = __Pyx_PyFunction_FastCall(__pyx_t_4, __pyx_temp+1-1, 1+1); if (unlikely(!__pyx_t_5)) __PYX_ERR(0, 48, __pyx_L1_error)
      __Pyx_XDECREF(__pyx_t_6); __pyx_t_6 = 0;
      __Pyx_GOTREF(__pyx_t_5);
      __Pyx_DECREF(__pyx_t_8); __pyx_t_8 = 0;
    } else
    #endif
    #if CYTHON_FAST_PYCCALL
    if (__Pyx_PyFastCFunction_Check(__pyx_t_4)) {
      PyObject *__pyx_temp[2] = {__pyx_t_6, __pyx_t_8};
      __pyx_t_5 = __Pyx_PyCFunction_FastCall(__pyx_t_4, __pyx_temp+1-1, 1+1); if (unlikely(!__pyx_t_5)) __PYX_ERR(0, 48, __pyx_L1_error)
      __Pyx_XDECREF(__pyx_t_6); __pyx_t_6 = 0;
      __Pyx_GOTREF(__pyx_t_5);
      __Pyx_DECREF(__pyx_t_8); __pyx_t_8 = 0;
    } else
    #endif
    {
      __pyx_t_10 = PyTuple_New(1+1); if (unlikely(!__pyx_t_10)) __PYX_ERR(0, 48, __pyx_L1_error)
      __Pyx_GOTREF(__pyx_t_10);
      __Pyx_GIVEREF(__pyx_t_6); PyTuple_SET_ITEM(__pyx_t_10, 0, __pyx_t_6); __pyx_t_6 = NULL;
      __Pyx_GIVEREF(__pyx_t_8);
      PyTuple_SET_ITEM(__pyx_t_10, 0+1, __pyx_t_8);
      __pyx_t_8 = 0;
      __pyx_t_5 = __Pyx_PyObject_Call(__pyx_t_4, __pyx_t_10, NULL); if (unlikely(!__pyx_t_5)) __PYX_ERR(0, 48, __pyx_L1_error)
      __Pyx_GOTREF(__pyx_t_5);
      __Pyx_DECREF(__pyx_t_10); __pyx_t_10 = 0;
    }
  }
  __Pyx_DECREF(__pyx_t_4); __pyx_t_4 = 0;

  /* "dist_recv/rates.pyx":47
 *             d_rate = Rate (in bits)
 *     """
 *     d_rate_0 = np.log2(np.real(1+nda_interf[0, 0] + np.abs(v_channel[0])**2) /             # <<<<<<<<<<<<<<
 *                        np.real(1+nda_interf[0, 0]))
 *     if not (d_rate_0 > 0):
 */
  __pyx_t_4 = __Pyx_PyNumber_Divide(__pyx_t_2, __pyx_t_5); if (unlikely(!__pyx_t_4)) __PYX_ERR(0, 47, __pyx_L1_error)
  __Pyx_GOTREF(__pyx_t_4);
  __Pyx_DECREF(__pyx_t_2); __pyx_t_2 = 0;
  __Pyx_DECREF(__pyx_t_5); __pyx_t_5 = 0;
  __pyx_t_5 = NULL;
  if (CYTHON_UNPACK_METHODS && unlikely(PyMethod_Check(__pyx_t_3))) {
    __pyx_t_5 = PyMethod_GET_SELF(__pyx_t_3);
    if (likely(__pyx_t_5)) {
      PyObject* function = PyMethod_GET_FUNCTION(__pyx_t_3);
      __Pyx_INCREF(__pyx_t_5);
      __Pyx_INCREF(function);
      __Pyx_DECREF_SET(__pyx_t_3, function);
    }
  }
  if (!__pyx_t_5) {
    __pyx_t_1 = __Pyx_PyObject_CallOneArg(__pyx_t_3, __pyx_t_4); if (unlikely(!__pyx_t_1)) __PYX_ERR(0, 47, __pyx_L1_error)
    __Pyx_DECREF(__pyx_t_4); __pyx_t_4 = 0;
    __Pyx_GOTREF(__pyx_t_1);
  } else {
    #if CYTHON_FAST_PYCALL
    if (PyFunction_Check(__pyx_t_3)) {
      PyObject *__pyx_temp[2] = {__pyx_t_5, __pyx_t_4};
      __pyx_t_1 = __Pyx_PyFunction_FastCall(__pyx_t_3, __pyx_temp+1-1, 1+1); if (unlikely(!__pyx_t_1)) __PYX_ERR(0, 47, __pyx_L1_error)
      __Pyx_XDECREF(__pyx_t_5); __pyx_t_5 = 0;
      __Pyx_GOTREF(__pyx_t_1);
      __Pyx_DECREF(__pyx_t_4); __pyx_t_4 = 0;
    } else
    #endif
    #if CYTHON_FAST_PYCCALL
    if (__Pyx_PyFastCFunction_Check(__pyx_t_3)) {
      PyObject *__pyx_temp[2] = {__pyx_t_5, __pyx_t_4};
      __pyx_t_1 = __Pyx_PyCFunction_FastCall(__pyx_t_3, __pyx_temp+1-1, 1+1); if (unlikely(!__pyx_t_1)) __PYX_ERR(0, 47, __pyx_L1_error)
      __Pyx_XDECREF(__pyx_t_5); __pyx_t_5 = 0;
      __Pyx_GOTREF(__pyx_t_1);
      __Pyx_DECREF(__pyx_t_4); __pyx_t_4 = 0;
    } else
    #endif
    {
      __pyx_t_2 = PyTuple_New(1+1); if (unlikely(!__pyx_t_2)) __PYX_ERR(0, 47, __pyx_L1_error)
      __Pyx_GOTREF(__pyx_t_2);
      __Pyx_GIVEREF(__pyx_t_5); PyTuple_SET_ITEM(__pyx_t_2, 0, __pyx_t_5); __pyx_t_5 = NULL;
      __Pyx_GIVEREF(__pyx_t_4);
      PyTuple_SET_ITEM(__pyx_t_2, 0+1, __pyx_t_4);
      __pyx_t_4 = 0;
      __pyx_t_1 = __Pyx_PyObject_Call(__pyx_t_3, __pyx_t_2, NULL); if (unlikely(!__pyx_t_1)) __PYX_ERR(0, 47, __pyx_L1_error)
      __Pyx_GOTREF(__pyx_t_1);
      __Pyx_DECREF(__pyx_t_2); __pyx_t_2 = 0;
    }
  }
  __Pyx_DECREF(__pyx_t_3); __pyx_t_3 = 0;
  __pyx_v_d_rate_0 = __pyx_t_1;
  __pyx_t_1 = 0;

  /* "dist_recv/rates.pyx":49
 *     d_rate_0 = np.log2(np.real(1+nda_interf[0, 0] + np.abs(v_channel[0])**2) /
 *                        np.real(1+nda_interf[0, 0]))
 *     if not (d_rate_0 > 0):             # <<<<<<<<<<<<<<
 *         d_rate_0 = 0
 *     idx_n = np.argmax(np.abs(v_channel))
 */
  __pyx_t_1 = PyObject_RichCompare(__pyx_v_d_rate_0, __pyx_int_0, Py_GT); __Pyx_XGOTREF(__pyx_t_1); if (unlikely(!__pyx_t_1)) __PYX_ERR(0, 49, __pyx_L1_error)
  __pyx_t_11 = __Pyx_PyObject_IsTrue(__pyx_t_1); if (unlikely(__pyx_t_11 < 0)) __PYX_ERR(0, 49, __pyx_L1_error)
  __Pyx_DECREF(__pyx_t_1); __pyx_t_1 = 0;
  __pyx_t_12 = ((!__pyx_t_11) != 0);
  if (__pyx_t_12) {

    /* "dist_recv/rates.pyx":50
 *                        np.real(1+nda_interf[0, 0]))
 *     if not (d_rate_0 > 0):
 *         d_rate_0 = 0             # <<<<<<<<<<<<<<
 *     idx_n = np.argmax(np.abs(v_channel))
 *     d_rate_n = np.log2(np.real(1+nda_interf[idx_n, idx_n] + np.abs(v_channel[idx_n])**2) /
 */
    __Pyx_INCREF(__pyx_int_0);
    __Pyx_DECREF_SET(__pyx_v_d_rate_0, __pyx_int_0);

    /* "dist_recv/rates.pyx":49
 *     d_rate_0 = np.log2(np.real(1+nda_interf[0, 0] + np.abs(v_channel[0])**2) /
 *                        np.real(1+nda_interf[0, 0]))
 *     if not (d_rate_0 > 0):             # <<<<<<<<<<<<<<
 *         d_rate_0 = 0
 *     idx_n = np.argmax(np.abs(v_channel))
 */
  }

  /* "dist_recv/rates.pyx":51
 *     if not (d_rate_0 > 0):
 *         d_rate_0 = 0
 *     idx_n = np.argmax(np.abs(v_channel))             # <<<<<<<<<<<<<<
 *     d_rate_n = np.log2(np.real(1+nda_interf[idx_n, idx_n] + np.abs(v_channel[idx_n])**2) /
 *                        np.real(1+nda_interf[idx_n, idx_n]))
 */
  __pyx_t_3 = __Pyx_GetModuleGlobalName(__pyx_n_s_np); if (unlikely(!__pyx_t_3)) __PYX_ERR(0, 51, __pyx_L1_error)
  __Pyx_GOTREF(__pyx_t_3);
  __pyx_t_2 = __Pyx_PyObject_GetAttrStr(__pyx_t_3, __pyx_n_s_argmax); if (unlikely(!__pyx_t_2)) __PYX_ERR(0, 51, __pyx_L1_error)
  __Pyx_GOTREF(__pyx_t_2);
  __Pyx_DECREF(__pyx_t_3); __pyx_t_3 = 0;
  __pyx_t_4 = __Pyx_GetModuleGlobalName(__pyx_n_s_np); if (unlikely(!__pyx_t_4)) __PYX_ERR(0, 51, __pyx_L1_error)
  __Pyx_GOTREF(__pyx_t_4);
  __pyx_t_5 = __Pyx_PyObject_GetAttrStr(__pyx_t_4, __pyx_n_s_abs); if (unlikely(!__pyx_t_5)) __PYX_ERR(0, 51, __pyx_L1_error)
  __Pyx_GOTREF(__pyx_t_5);
  __Pyx_DECREF(__pyx_t_4); __pyx_t_4 = 0;
  __pyx_t_4 = NULL;
  if (CYTHON_UNPACK_METHODS && unlikely(PyMethod_Check(__pyx_t_5))) {
    __pyx_t_4 = PyMethod_GET_SELF(__pyx_t_5);
    if (likely(__pyx_t_4)) {
      PyObject* function = PyMethod_GET_FUNCTION(__pyx_t_5);
      __Pyx_INCREF(__pyx_t_4);
      __Pyx_INCREF(function);
      __Pyx_DECREF_SET(__pyx_t_5, function);
    }
  }
  if (!__pyx_t_4) {
    __pyx_t_3 = __Pyx_PyObject_CallOneArg(__pyx_t_5, __pyx_v_v_channel); if (unlikely(!__pyx_t_3)) __PYX_ERR(0, 51, __pyx_L1_error)
    __Pyx_GOTREF(__pyx_t_3);
  } else {
    #if CYTHON_FAST_PYCALL
    if (PyFunction_Check(__pyx_t_5)) {
      PyObject *__pyx_temp[2] = {__pyx_t_4, __pyx_v_v_channel};
      __pyx_t_3 = __Pyx_PyFunction_FastCall(__pyx_t_5, __pyx_temp+1-1, 1+1); if (unlikely(!__pyx_t_3)) __PYX_ERR(0, 51, __pyx_L1_error)
      __Pyx_XDECREF(__pyx_t_4); __pyx_t_4 = 0;
      __Pyx_GOTREF(__pyx_t_3);
    } else
    #endif
    #if CYTHON_FAST_PYCCALL
    if (__Pyx_PyFastCFunction_Check(__pyx_t_5)) {
      PyObject *__pyx_temp[2] = {__pyx_t_4, __pyx_v_v_channel};
      __pyx_t_3 = __Pyx_PyCFunction_FastCall(__pyx_t_5, __pyx_temp+1-1, 1+1); if (unlikely(!__pyx_t_3)) __PYX_ERR(0, 51, __pyx_L1_error)
      __Pyx_XDECREF(__pyx_t_4); __pyx_t_4 = 0;
      __Pyx_GOTREF(__pyx_t_3);
    } else
    #endif
    {
      __pyx_t_10 = PyTuple_New(1+1); if (unlikely(!__pyx_t_10)) __PYX_ERR(0, 51, __pyx_L1_error)
      __Pyx_GOTREF(__pyx_t_10);
      __Pyx_GIVEREF(__pyx_t_4); PyTuple_SET_ITEM(__pyx_t_10, 0, __pyx_t_4); __pyx_t_4 = NULL;
      __Pyx_INCREF(__pyx_v_v_channel);
      __Pyx_GIVEREF(__pyx_v_v_channel);
      PyTuple_SET_ITEM(__pyx_t_10, 0+1, __pyx_v_v_channel);
      __pyx_t_3 = __Pyx_PyObject_Call(__pyx_t_5, __pyx_t_10, NULL); if (unlikely(!__pyx_t_3)) __PYX_ERR(0, 51, __pyx_L1_error)
      __Pyx_GOTREF(__pyx_t_3);
      __Pyx_DECREF(__pyx_t_10); __pyx_t_10 = 0;
    }
  }
  __Pyx_DECREF(__pyx_t_5); __pyx_t_5 = 0;
  __pyx_t_5 = NULL;
  if (CYTHON_UNPACK_METHODS && unlikely(PyMethod_Check(__pyx_t_2))) {
    __pyx_t_5 = PyMethod_GET_SELF(__pyx_t_2);
    if (likely(__pyx_t_5)) {
      PyObject* function = PyMethod_GET_FUNCTION(__pyx_t_2);
      __Pyx_INCREF(__pyx_t_5);
      __Pyx_INCREF(function);
      __Pyx_DECREF_SET(__pyx_t_2, function);
    }
  }
  if (!__pyx_t_5) {
    __pyx_t_1 = __Pyx_PyObject_CallOneArg(__pyx_t_2, __pyx_t_3); if (unlikely(!__pyx_t_1)) __PYX_ERR(0, 51, __pyx_L1_error)
    __Pyx_DECREF(__pyx_t_3); __pyx_t_3 = 0;
    __Pyx_GOTREF(__pyx_t_1);
  } else {
    #if CYTHON_FAST_PYCALL
    if (PyFunction_Check(__pyx_t_2)) {
      PyObject *__pyx_temp[2] = {__pyx_t_5, __pyx_t_3};
      __pyx_t_1 = __Pyx_PyFunction_FastCall(__pyx_t_2, __pyx_temp+1-1, 1+1); if (unlikely(!__pyx_t_1)) __PYX_ERR(0, 51, __pyx_L1_error)
      __Pyx_XDECREF(__pyx_t_5); __pyx_t_5 = 0;
      __Pyx_GOTREF(__pyx_t_1);
      __Pyx_DECREF(__pyx_t_3); __pyx_t_3 = 0;
    } else
    #endif
    #if CYTHON_FAST_PYCCALL
    if (__Pyx_PyFastCFunction_Check(__pyx_t_2)) {
      PyObject *__pyx_temp[2] = {__pyx_t_5, __pyx_t_3};
      __pyx_t_1 = __Pyx_PyCFunction_FastCall(__pyx_t_2, __pyx_temp+1-1, 1+1); if (unlikely(!__pyx_t_1)) __PYX_ERR(0, 51, __pyx_L1_error)
      __Pyx_XDECREF(__pyx_t_5); __pyx_t_5 = 0;
      __Pyx_GOTREF(__pyx_t_1);
      __Pyx_DECREF(__pyx_t_3); __pyx_t_3 = 0;
    } else
    #endif
    {
      __pyx_t_10 = PyTuple_New(1+1); if (unlikely(!__pyx_t_10)) __PYX_ERR(0, 51, __pyx_L1_error)
      __Pyx_GOTREF(__pyx_t_10);
      __Pyx_GIVEREF(__pyx_t_5); PyTuple_SET_ITEM(__pyx_t_10, 0, __pyx_t_5); __pyx_t_5 = NULL;
      __Pyx_GIVEREF(__pyx_t_3);
      PyTuple_SET_ITEM(__pyx_t_10, 0+1, __pyx_t_3);
      __pyx_t_3 = 0;
      __pyx_t_1 = __Pyx_PyObject_Call(__pyx_t_2, __pyx_t_10, NULL); if (unlikely(!__pyx_t_1)) __PYX_ERR(0, 51, __pyx_L1_error)
      __Pyx_GOTREF(__pyx_t_1);
      __Pyx_DECREF(__pyx_t_10); __pyx_t_10 = 0;
    }
  }
  __Pyx_DECREF(__pyx_t_2); __pyx_t_2 = 0;
  __pyx_v_idx_n = __pyx_t_1;
  __pyx_t_1 = 0;

  /* "dist_recv/rates.pyx":52
 *         d_rate_0 = 0
 *     idx_n = np.argmax(np.abs(v_channel))
 *     d_rate_n = np.log2(np.real(1+nda_interf[idx_n, idx_n] + np.abs(v_channel[idx_n])**2) /             # <<<<<<<<<<<<<<
 *                        np.real(1+nda_interf[idx_n, idx_n]))
 *     if not (d_rate_n > 0):
 */
  __pyx_t_2 = __Pyx_GetModuleGlobalName(__pyx_n_s_np); if (unlikely(!__pyx_t_2)) __PYX_ERR(0, 52, __pyx_L1_error)
  __Pyx_GOTREF(__pyx_t_2);
  __pyx_t_10 = __Pyx_PyObject_GetAttrStr(__pyx_t_2, __pyx_n_s_log2); if (unlikely(!__pyx_t_10)) __PYX_ERR(0, 52, __pyx_L1_error)
  __Pyx_GOTREF(__pyx_t_10);
  __Pyx_DECREF(__pyx_t_2); __pyx_t_2 = 0;
  __pyx_t_3 = __Pyx_GetModuleGlobalName(__pyx_n_s_np); if (unlikely(!__pyx_t_3)) __PYX_ERR(0, 52, __pyx_L1_error)
  __Pyx_GOTREF(__pyx_t_3);
  __pyx_t_5 = __Pyx_PyObject_GetAttrStr(__pyx_t_3, __pyx_n_s_real); if (unlikely(!__pyx_t_5)) __PYX_ERR(0, 52, __pyx_L1_error)
  __Pyx_GOTREF(__pyx_t_5);
  __Pyx_DECREF(__pyx_t_3); __pyx_t_3 = 0;
  __pyx_t_3 = PyTuple_New(2); if (unlikely(!__pyx_t_3)) __PYX_ERR(0, 52, __pyx_L1_error)
  __Pyx_GOTREF(__pyx_t_3);
  __Pyx_INCREF(__pyx_v_idx_n);
  __Pyx_GIVEREF(__pyx_v_idx_n);
  PyTuple_SET_ITEM(__pyx_t_3, 0, __pyx_v_idx_n);
  __Pyx_INCREF(__pyx_v_idx_n);
  __Pyx_GIVEREF(__pyx_v_idx_n);
  PyTuple_SET_ITEM(__pyx_t_3, 1, __pyx_v_idx_n);
  __pyx_t_4 = PyObject_GetItem(__pyx_v_nda_interf, __pyx_t_3); if (unlikely(!__pyx_t_4)) __PYX_ERR(0, 52, __pyx_L1_error)
  __Pyx_GOTREF(__pyx_t_4);
  __Pyx_DECREF(__pyx_t_3); __pyx_t_3 = 0;
  __pyx_t_3 = __Pyx_PyInt_AddCObj(__pyx_int_1, __pyx_t_4, 1, 0); if (unlikely(!__pyx_t_3)) __PYX_ERR(0, 52, __pyx_L1_error)
  __Pyx_GOTREF(__pyx_t_3);
  __Pyx_DECREF(__pyx_t_4); __pyx_t_4 = 0;
  __pyx_t_8 = __Pyx_GetModuleGlobalName(__pyx_n_s_np); if (unlikely(!__pyx_t_8)) __PYX_ERR(0, 52, __pyx_L1_error)
  __Pyx_GOTREF(__pyx_t_8);
  __pyx_t_6 = __Pyx_PyObject_GetAttrStr(__pyx_t_8, __pyx_n_s_abs); if (unlikely(!__pyx_t_6)) __PYX_ERR(0, 52, __pyx_L1_error)
  __Pyx_GOTREF(__pyx_t_6);
  __Pyx_DECREF(__pyx_t_8); __pyx_t_8 = 0;
  __pyx_t_8 = PyObject_GetItem(__pyx_v_v_channel, __pyx_v_idx_n); if (unlikely(!__pyx_t_8)) __PYX_ERR(0, 52, __pyx_L1_error)
  __Pyx_GOTREF(__pyx_t_8);
  __pyx_t_7 = NULL;
  if (CYTHON_UNPACK_METHODS && unlikely(PyMethod_Check(__pyx_t_6))) {
    __pyx_t_7 = PyMethod_GET_SELF(__pyx_t_6);
    if (likely(__pyx_t_7)) {
      PyObject* function = PyMethod_GET_FUNCTION(__pyx_t_6);
      __Pyx_INCREF(__pyx_t_7);
      __Pyx_INCREF(function);
      __Pyx_DECREF_SET(__pyx_t_6, function);
    }
  }
  if (!__pyx_t_7) {
    __pyx_t_4 = __Pyx_PyObject_CallOneArg(__pyx_t_6, __pyx_t_8); if (unlikely(!__pyx_t_4)) __PYX_ERR(0, 52, __pyx_L1_error)
    __Pyx_DECREF(__pyx_t_8); __pyx_t_8 = 0;
    __Pyx_GOTREF(__pyx_t_4);
  } else {
    #if CYTHON_FAST_PYCALL
    if (PyFunction_Check(__pyx_t_6)) {
      PyObject *__pyx_temp[2] = {__pyx_t_7, __pyx_t_8};
      __pyx_t_4 = __Pyx_PyFunction_FastCall(__pyx_t_6, __pyx_temp+1-1, 1+1); if (unlikely(!__pyx_t_4)) __PYX_ERR(0, 52, __pyx_L1_error)
      __Pyx_XDECREF(__pyx_t_7); __pyx_t_7 = 0;
      __Pyx_GOTREF(__pyx_t_4);
      __Pyx_DECREF(__pyx_t_8); __pyx_t_8 = 0;
    } else
    #endif
    #if CYTHON_FAST_PYCCALL
    if (__Pyx_PyFastCFunction_Check(__pyx_t_6)) {
      PyObject *__pyx_temp[2] = {__pyx_t_7, __pyx_t_8};
      __pyx_t_4 = __Pyx_PyCFunction_FastCall(__pyx_t_6, __pyx_temp+1-1, 1+1); if (unlikely(!__pyx_t_4)) __PYX_ERR(0, 52, __pyx_L1_error)
      __Pyx_XDECREF(__pyx_t_7); __pyx_t_7 = 0;
      __Pyx_GOTREF(__pyx_t_4);
      __Pyx_DECREF(__pyx_t_8); __pyx_t_8 = 0;
    } else
    #endif
    {
      __pyx_t_9 = PyTuple_New(1+1); if (unlikely(!__pyx_t_9)) __PYX_ERR(0, 52, __pyx_L1_error)
      __Pyx_GOTREF(__pyx_t_9);
      __Pyx_GIVEREF(__pyx_t_7); PyTuple_SET_ITEM(__pyx_t_9, 0, __pyx_t_7); __pyx_t_7 = NULL;
      __Pyx_GIVEREF(__pyx_t_8);
      PyTuple_SET_ITEM(__pyx_t_9, 0+1, __pyx_t_8);
      __pyx_t_8 = 0;
      __pyx_t_4 = __Pyx_PyObject_Call(__pyx_t_6, __pyx_t_9, NULL); if (unlikely(!__pyx_t_4)) __PYX_ERR(0, 52, __pyx_L1_error)
      __Pyx_GOTREF(__pyx_t_4);
      __Pyx_DECREF(__pyx_t_9); __pyx_t_9 = 0;
    }
  }
  __Pyx_DECREF(__pyx_t_6); __pyx_t_6 = 0;
  __pyx_t_6 = PyNumber_Power(__pyx_t_4, __pyx_int_2, Py_None); if (unlikely(!__pyx_t_6)) __PYX_ERR(0, 52, __pyx_L1_error)
  __Pyx_GOTREF(__pyx_t_6);
  __Pyx_DECREF(__pyx_t_4); __pyx_t_4 = 0;
  __pyx_t_4 = PyNumber_Add(__pyx_t_3, __pyx_t_6); if (unlikely(!__pyx_t_4)) __PYX_ERR(0, 52, __pyx_L1_error)
  __Pyx_GOTREF(__pyx_t_4);
  __Pyx_DECREF(__pyx_t_3); __pyx_t_3 = 0;
  __Pyx_DECREF(__pyx_t_6); __pyx_t_6 = 0;
  __pyx_t_6 = NULL;
  if (CYTHON_UNPACK_METHODS && unlikely(PyMethod_Check(__pyx_t_5))) {
    __pyx_t_6 = PyMethod_GET_SELF(__pyx_t_5);
    if (likely(__pyx_t_6)) {
      PyObject* function = PyMethod_GET_FUNCTION(__pyx_t_5);
      __Pyx_INCREF(__pyx_t_6);
      __Pyx_INCREF(function);
      __Pyx_DECREF_SET(__pyx_t_5, function);
    }
  }
  if (!__pyx_t_6) {
    __pyx_t_2 = __Pyx_PyObject_CallOneArg(__pyx_t_5, __pyx_t_4); if (unlikely(!__pyx_t_2)) __PYX_ERR(0, 52, __pyx_L1_error)
    __Pyx_DECREF(__pyx_t_4); __pyx_t_4 = 0;
    __Pyx_GOTREF(__pyx_t_2);
  } else {
    #if CYTHON_FAST_PYCALL
    if (PyFunction_Check(__pyx_t_5)) {
      PyObject *__pyx_temp[2] = {__pyx_t_6, __pyx_t_4};
      __pyx_t_2 = __Pyx_PyFunction_FastCall(__pyx_t_5, __pyx_temp+1-1, 1+1); if (unlikely(!__pyx_t_2)) __PYX_ERR(0, 52, __pyx_L1_error)
      __Pyx_XDECREF(__pyx_t_6); __pyx_t_6 = 0;
      __Pyx_GOTREF(__pyx_t_2);
      __Pyx_DECREF(__pyx_t_4); __pyx_t_4 = 0;
    } else
    #endif
    #if CYTHON_FAST_PYCCALL
    if (__Pyx_PyFastCFunction_Check(__pyx_t_5)) {
      PyObject *__pyx_temp[2] = {__pyx_t_6, __pyx_t_4};
      __pyx_t_2 = __Pyx_PyCFunction_FastCall(__pyx_t_5, __pyx_temp+1-1, 1+1); if (unlikely(!__pyx_t_2)) __PYX_ERR(0, 52, __pyx_L1_error)
      __Pyx_XDECREF(__pyx_t_6); __pyx_t_6 = 0;
      __Pyx_GOTREF(__pyx_t_2);
      __Pyx_DECREF(__pyx_t_4); __pyx_t_4 = 0;
    } else
    #endif
    {
      __pyx_t_3 = PyTuple_New(1+1); if (unlikely(!__pyx_t_3)) __PYX_ERR(0, 52, __pyx_L1_error)
      __Pyx_GOTREF(__pyx_t_3);
      __Pyx_GIVEREF(__pyx_t_6); PyTuple_SET_ITEM(__pyx_t_3, 0, __pyx_t_6); __pyx_t_6 = NULL;
      __Pyx_GIVEREF(__pyx_t_4);
      PyTuple_SET_ITEM(__pyx_t_3, 0+1, __pyx_t_4);
      __pyx_t_4 = 0;
      __pyx_t_2 = __Pyx_PyObject_Call(__pyx_t_5, __pyx_t_3, NULL); if (unlikely(!__pyx_t_2)) __PYX_ERR(0, 52, __pyx_L1_error)
      __Pyx_GOTREF(__pyx_t_2);
      __Pyx_DECREF(__pyx_t_3); __pyx_t_3 = 0;
    }
  }
  __Pyx_DECREF(__pyx_t_5); __pyx_t_5 = 0;

  /* "dist_recv/rates.pyx":53
 *     idx_n = np.argmax(np.abs(v_channel))
 *     d_rate_n = np.log2(np.real(1+nda_interf[idx_n, idx_n] + np.abs(v_channel[idx_n])**2) /
 *                        np.real(1+nda_interf[idx_n, idx_n]))             # <<<<<<<<<<<<<<
 *     if not (d_rate_n > 0):
 *         d_rate_n = 0
 */
  __pyx_t_3 = __Pyx_GetModuleGlobalName(__pyx_n_s_np); if (unlikely(!__pyx_t_3)) __PYX_ERR(0, 53, __pyx_L1_error)
  __Pyx_GOTREF(__pyx_t_3);
  __pyx_t_4 = __Pyx_PyObject_GetAttrStr(__pyx_t_3, __pyx_n_s_real); if (unlikely(!__pyx_t_4)) __PYX_ERR(0, 53, __pyx_L1_error)
  __Pyx_GOTREF(__pyx_t_4);
  __Pyx_DECREF(__pyx_t_3); __pyx_t_3 = 0;
  __pyx_t_3 = PyTuple_New(2); if (unlikely(!__pyx_t_3)) __PYX_ERR(0, 53, __pyx_L1_error)
  __Pyx_GOTREF(__pyx_t_3);
  __Pyx_INCREF(__pyx_v_idx_n);
  __Pyx_GIVEREF(__pyx_v_idx_n);
  PyTuple_SET_ITEM(__pyx_t_3, 0, __pyx_v_idx_n);
  __Pyx_INCREF(__pyx_v_idx_n);
  __Pyx_GIVEREF(__pyx_v_idx_n);
  PyTuple_SET_ITEM(__pyx_t_3, 1, __pyx_v_idx_n);
  __pyx_t_6 = PyObject_GetItem(__pyx_v_nda_interf, __pyx_t_3); if (unlikely(!__pyx_t_6)) __PYX_ERR(0, 53, __pyx_L1_error)
  __Pyx_GOTREF(__pyx_t_6);
  __Pyx_DECREF(__pyx_t_3); __pyx_t_3 = 0;
  __pyx_t_3 = __Pyx_PyInt_AddCObj(__pyx_int_1, __pyx_t_6, 1, 0); if (unlikely(!__pyx_t_3)) __PYX_ERR(0, 53, __pyx_L1_error)
  __Pyx_GOTREF(__pyx_t_3);
  __Pyx_DECREF(__pyx_t_6); __pyx_t_6 = 0;
  __pyx_t_6 = NULL;
  if (CYTHON_UNPACK_METHODS && unlikely(PyMethod_Check(__pyx_t_4))) {
    __pyx_t_6 = PyMethod_GET_SELF(__pyx_t_4);
    if (likely(__pyx_t_6)) {
      PyObject* function = PyMethod_GET_FUNCTION(__pyx_t_4);
      __Pyx_INCREF(__pyx_t_6);
      __Pyx_INCREF(function);
      __Pyx_DECREF_SET(__pyx_t_4, function);
    }
  }
  if (!__pyx_t_6) {
    __pyx_t_5 = __Pyx_PyObject_CallOneArg(__pyx_t_4, __pyx_t_3); if (unlikely(!__pyx_t_5)) __PYX_ERR(0, 53, __pyx_L1_error)
    __Pyx_DECREF(__pyx_t_3); __pyx_t_3 = 0;
    __Pyx_GOTREF(__pyx_t_5);
  } else {
    #if CYTHON_FAST_PYCALL
    if (PyFunction_Check(__pyx_t_4)) {
      PyObject *__pyx_temp[2] = {__pyx_t_6, __pyx_t_3};
      __pyx_t_5 = __Pyx_PyFunction_FastCall(__pyx_t_4, __pyx_temp+1-1, 1+1); if (unlikely(!__pyx_t_5)) __PYX_ERR(0, 53, __pyx_L1_error)
      __Pyx_XDECREF(__pyx_t_6); __pyx_t_6 = 0;
      __Pyx_GOTREF(__pyx_t_5);
      __Pyx_DECREF(__pyx_t_3); __pyx_t_3 = 0;
    } else
    #endif
    #if CYTHON_FAST_PYCCALL
    if (__Pyx_PyFastCFunction_Check(__pyx_t_4)) {
      PyObject *__pyx_temp[2] = {__pyx_t_6, __pyx_t_3};
      __pyx_t_5 = __Pyx_PyCFunction_FastCall(__pyx_t_4, __pyx_temp+1-1, 1+1); if (unlikely(!__pyx_t_5)) __PYX_ERR(0, 53, __pyx_L1_error)
      __Pyx_XDECREF(__pyx_t_6); __pyx_t_6 = 0;
      __Pyx_GOTREF(__pyx_t_5);
      __Pyx_DECREF(__pyx_t_3); __pyx_t_3 = 0;
    } else
    #endif
    {
      __pyx_t_9 = PyTuple_New(1+1); if (unlikely(!__pyx_t_9)) __PYX_ERR(0, 53, __pyx_L1_error)
      __Pyx_GOTREF(__pyx_t_9);
      __Pyx_GIVEREF(__pyx_t_6); PyTuple_SET_ITEM(__pyx_t_9, 0, __pyx_t_6); __pyx_t_6 = NULL;
      __Pyx_GIVEREF(__pyx_t_3);
      PyTuple_SET_ITEM(__pyx_t_9, 0+1, __pyx_t_3);
      __pyx_t_3 = 0;
      __pyx_t_5 = __Pyx_PyObject_Call(__pyx_t_4, __pyx_t_9, NULL); if (unlikely(!__pyx_t_5)) __PYX_ERR(0, 53, __pyx_L1_error)
      __Pyx_GOTREF(__pyx_t_5);
      __Pyx_DECREF(__pyx_t_9); __pyx_t_9 = 0;
    }
  }
  __Pyx_DECREF(__pyx_t_4); __pyx_t_4 = 0;

  /* "dist_recv/rates.pyx":52
 *         d_rate_0 = 0
 *     idx_n = np.argmax(np.abs(v_channel))
 *     d_rate_n = np.log2(np.real(1+nda_interf[idx_n, idx_n] + np.abs(v_channel[idx_n])**2) /             # <<<<<<<<<<<<<<
 *                        np.real(1+nda_interf[idx_n, idx_n]))
 *     if not (d_rate_n > 0):
 */
  __pyx_t_4 = __Pyx_PyNumber_Divide(__pyx_t_2, __pyx_t_5); if (unlikely(!__pyx_t_4)) __PYX_ERR(0, 52, __pyx_L1_error)
  __Pyx_GOTREF(__pyx_t_4);
  __Pyx_DECREF(__pyx_t_2); __pyx_t_2 = 0;
  __Pyx_DECREF(__pyx_t_5); __pyx_t_5 = 0;
  __pyx_t_5 = NULL;
  if (CYTHON_UNPACK_METHODS && unlikely(PyMethod_Check(__pyx_t_10))) {
    __pyx_t_5 = PyMethod_GET_SELF(__pyx_t_10);
    if (likely(__pyx_t_5)) {
      PyObject* function = PyMethod_GET_FUNCTION(__pyx_t_10);
      __Pyx_INCREF(__pyx_t_5);
      __Pyx_INCREF(function);
      __Pyx_DECREF_SET(__pyx_t_10, function);
    }
  }
  if (!__pyx_t_5) {
    __pyx_t_1 = __Pyx_PyObject_CallOneArg(__pyx_t_10, __pyx_t_4); if (unlikely(!__pyx_t_1)) __PYX_ERR(0, 52, __pyx_L1_error)
    __Pyx_DECREF(__pyx_t_4); __pyx_t_4 = 0;
    __Pyx_GOTREF(__pyx_t_1);
  } else {
    #if CYTHON_FAST_PYCALL
    if (PyFunction_Check(__pyx_t_10)) {
      PyObject *__pyx_temp[2] = {__pyx_t_5, __pyx_t_4};
      __pyx_t_1 = __Pyx_PyFunction_FastCall(__pyx_t_10, __pyx_temp+1-1, 1+1); if (unlikely(!__pyx_t_1)) __PYX_ERR(0, 52, __pyx_L1_error)
      __Pyx_XDECREF(__pyx_t_5); __pyx_t_5 = 0;
      __Pyx_GOTREF(__pyx_t_1);
      __Pyx_DECREF(__pyx_t_4); __pyx_t_4 = 0;
    } else
    #endif
    #if CYTHON_FAST_PYCCALL
    if (__Pyx_PyFastCFunction_Check(__pyx_t_10)) {
      PyObject *__pyx_temp[2] = {__pyx_t_5, __pyx_t_4};
      __pyx_t_1 = __Pyx_PyCFunction_FastCall(__pyx_t_10, __pyx_temp+1-1, 1+1); if (unlikely(!__pyx_t_1)) __PYX_ERR(0, 52, __pyx_L1_error)
      __Pyx_XDECREF(__pyx_t_5); __pyx_t_5 = 0;
      __Pyx_GOTREF(__pyx_t_1);
      __Pyx_DECREF(__pyx_t_4); __pyx_t_4 = 0;
    } else
    #endif
    {
      __pyx_t_2 = PyTuple_New(1+1); if (unlikely(!__pyx_t_2)) __PYX_ERR(0, 52, __pyx_L1_error)
      __Pyx_GOTREF(__pyx_t_2);
      __Pyx_GIVEREF(__pyx_t_5); PyTuple_SET_ITEM(__pyx_t_2, 0, __pyx_t_5); __pyx_t_5 = NULL;
      __Pyx_GIVEREF(__pyx_t_4);
      PyTuple_SET_ITEM(__pyx_t_2, 0+1, __pyx_t_4);
      __pyx_t_4 = 0;
      __pyx_t_1 = __Pyx_PyObject_Call(__pyx_t_10, __pyx_t_2, NULL); if (unlikely(!__pyx_t_1)) __PYX_ERR(0, 52, __pyx_L1_error)
      __Pyx_GOTREF(__pyx_t_1);
      __Pyx_DECREF(__pyx_t_2); __pyx_t_2 = 0;
    }
  }
  __Pyx_DECREF(__pyx_t_10); __pyx_t_10 = 0;
  __pyx_v_d_rate_n = __pyx_t_1;
  __pyx_t_1 = 0;

  /* "dist_recv/rates.pyx":54
 *     d_rate_n = np.log2(np.real(1+nda_interf[idx_n, idx_n] + np.abs(v_channel[idx_n])**2) /
 *                        np.real(1+nda_interf[idx_n, idx_n]))
 *     if not (d_rate_n > 0):             # <<<<<<<<<<<<<<
 *         d_rate_n = 0
 *     d_rate_bc = max([d_rate_0, min([d_rate_n, d_bits])])
 */
  __pyx_t_1 = PyObject_RichCompare(__pyx_v_d_rate_n, __pyx_int_0, Py_GT); __Pyx_XGOTREF(__pyx_t_1); if (unlikely(!__pyx_t_1)) __PYX_ERR(0, 54, __pyx_L1_error)
  __pyx_t_12 = __Pyx_PyObject_IsTrue(__pyx_t_1); if (unlikely(__pyx_t_12 < 0)) __PYX_ERR(0, 54, __pyx_L1_error)
  __Pyx_DECREF(__pyx_t_1); __pyx_t_1 = 0;
  __pyx_t_11 = ((!__pyx_t_12) != 0);
  if (__pyx_t_11) {

    /* "dist_recv/rates.pyx":55
 *                        np.real(1+nda_interf[idx_n, idx_n]))
 *     if not (d_rate_n > 0):
 *         d_rate_n = 0             # <<<<<<<<<<<<<<
 *     d_rate_bc = max([d_rate_0, min([d_rate_n, d_bits])])
 *     return d_rate_bc
 */
    __Pyx_INCREF(__pyx_int_0);
    __Pyx_DECREF_SET(__pyx_v_d_rate_n, __pyx_int_0);

    /* "dist_recv/rates.pyx":54
 *     d_rate_n = np.log2(np.real(1+nda_interf[idx_n, idx_n] + np.abs(v_channel[idx_n])**2) /
 *                        np.real(1+nda_interf[idx_n, idx_n]))
 *     if not (d_rate_n > 0):             # <<<<<<<<<<<<<<
 *         d_rate_n = 0
 *     d_rate_bc = max([d_rate_0, min([d_rate_n, d_bits])])
 */
  }

  /* "dist_recv/rates.pyx":56
 *     if not (d_rate_n > 0):
 *         d_rate_n = 0
 *     d_rate_bc = max([d_rate_0, min([d_rate_n, d_bits])])             # <<<<<<<<<<<<<<
 *     return d_rate_bc
 * 
 */
  __Pyx_INCREF(__pyx_v_d_bits);
  __pyx_t_1 = __pyx_v_d_bits;
  __Pyx_INCREF(__pyx_v_d_rate_n);
  __pyx_t_10 = __pyx_v_d_rate_n;
  __pyx_t_4 = PyObject_RichCompare(__pyx_t_1, __pyx_t_10, Py_LT); __Pyx_XGOTREF(__pyx_t_4); if (unlikely(!__pyx_t_4)) __PYX_ERR(0, 56, __pyx_L1_error)
  __pyx_t_11 = __Pyx_PyObject_IsTrue(__pyx_t_4); if (unlikely(__pyx_t_11 < 0)) __PYX_ERR(0, 56, __pyx_L1_error)
  __Pyx_DECREF(__pyx_t_4); __pyx_t_4 = 0;
  if (__pyx_t_11) {
    __Pyx_INCREF(__pyx_t_1);
    __pyx_t_2 = __pyx_t_1;
  } else {
    __Pyx_INCREF(__pyx_t_10);
    __pyx_t_2 = __pyx_t_10;
  }
  __Pyx_DECREF(__pyx_t_10); __pyx_t_10 = 0;
  __Pyx_DECREF(__pyx_t_1); __pyx_t_1 = 0;
  __Pyx_INCREF(__pyx_t_2);
  __pyx_t_1 = __pyx_t_2;
  __Pyx_DECREF(__pyx_t_2); __pyx_t_2 = 0;
  __Pyx_INCREF(__pyx_v_d_rate_0);
  __pyx_t_2 = __pyx_v_d_rate_0;
  __pyx_t_4 = PyObject_RichCompare(__pyx_t_1, __pyx_t_2, Py_GT); __Pyx_XGOTREF(__pyx_t_4); if (unlikely(!__pyx_t_4)) __PYX_ERR(0, 56, __pyx_L1_error)
  __pyx_t_11 = __Pyx_PyObject_IsTrue(__pyx_t_4); if (unlikely(__pyx_t_11 < 0)) __PYX_ERR(0, 56, __pyx_L1_error)
  __Pyx_DECREF(__pyx_t_4); __pyx_t_4 = 0;
  if (__pyx_t_11) {
    __Pyx_INCREF(__pyx_t_1);
    __pyx_t_10 = __pyx_t_1;
  } else {
    __Pyx_INCREF(__pyx_t_2);
    __pyx_t_10 = __pyx_t_2;
  }
  __Pyx_DECREF(__pyx_t_2); __pyx_t_2 = 0;
  __Pyx_DECREF(__pyx_t_1); __pyx_t_1 = 0;
  __pyx_t_1 = __pyx_t_10;
  __Pyx_INCREF(__pyx_t_1);
  __Pyx_DECREF(__pyx_t_10); __pyx_t_10 = 0;
  __pyx_v_d_rate_bc = __pyx_t_1;
  __pyx_t_1 = 0;

  /* "dist_recv/rates.pyx":57
 *         d_rate_n = 0
 *     d_rate_bc = max([d_rate_0, min([d_rate_n, d_bits])])
 *     return d_rate_bc             # <<<<<<<<<<<<<<
 * 
 * 
 */
  __Pyx_XDECREF(__pyx_r);
  __Pyx_INCREF(__pyx_v_d_rate_bc);
  __pyx_r = __pyx_v_d_rate_bc;
  goto __pyx_L0;

  /* "dist_recv/rates.pyx":38
 * 
 * 
 * def rate_bc(v_channel, nda_interf, d_bits):             # <<<<<<<<<<<<<<
 *     """ Rate for Broadcast distributed receive with reception at base
 *         Input:
 */

  /* function exit code */
  __pyx_L1_error:;
  __Pyx_XDECREF(__pyx_t_1);
  __Pyx_XDECREF(__pyx_t_2);
  __Pyx_XDECREF(__pyx_t_3);
  __Pyx_XDECREF(__pyx_t_4);
  __Pyx_XDECREF(__pyx_t_5);
  __Pyx_XDECREF(__pyx_t_6);
  __Pyx_XDECREF(__pyx_t_7);
  __Pyx_XDECREF(__pyx_t_8);
  __Pyx_XDECREF(__pyx_t_9);
  __Pyx_XDECREF(__pyx_t_10);
  __Pyx_AddTraceback("dist_recv.rates.rate_bc", __pyx_clineno, __pyx_lineno, __pyx_filename);
  __pyx_r = NULL;
  __pyx_L0:;
  __Pyx_XDECREF(__pyx_v_d_rate_0);
  __Pyx_XDECREF(__pyx_v_idx_n);
  __Pyx_XDECREF(__pyx_v_d_rate_n);
  __Pyx_XDECREF(__pyx_v_d_rate_bc);
  __Pyx_XGIVEREF(__pyx_r);
  __Pyx_TraceReturn(__pyx_r, 0);
  __Pyx_RefNannyFinishContext();
  return __pyx_r;
}

/* "dist_recv/rates.pyx":60
 * 
 * 
 * def rate_ga(v_channel, nda_interf, v_bits):             # <<<<<<<<<<<<<<
 *     """ Rate for Gaussian approximation to distributed receive with reception at base
 *         Input:
 */

/* Python wrapper */
static PyObject *__pyx_pw_9dist_recv_5rates_5rate_ga(PyObject *__pyx_self, PyObject *__pyx_args, PyObject *__pyx_kwds); /*proto*/
static char __pyx_doc_9dist_recv_5rates_4rate_ga[] = " Rate for Gaussian approximation to distributed receive with reception at base\n        Input:\n            v_channel = Channel vector h (size N+1 x 1)\n            nda_interf = Interference covariance matrix Sigma (size N+1 x N+1)\n            v_bits = Helper encoding rates. (size N x 1)\n        Output:\n            d_rate = Rate (in bits)\n    ";
static PyMethodDef __pyx_mdef_9dist_recv_5rates_5rate_ga = {"rate_ga", (PyCFunction)__pyx_pw_9dist_recv_5rates_5rate_ga, METH_VARARGS|METH_KEYWORDS, __pyx_doc_9dist_recv_5rates_4rate_ga};
static PyObject *__pyx_pw_9dist_recv_5rates_5rate_ga(PyObject *__pyx_self, PyObject *__pyx_args, PyObject *__pyx_kwds) {
  PyObject *__pyx_v_v_channel = 0;
  PyObject *__pyx_v_nda_interf = 0;
  PyObject *__pyx_v_v_bits = 0;
  PyObject *__pyx_r = 0;
  __Pyx_RefNannyDeclarations
  __Pyx_RefNannySetupContext("rate_ga (wrapper)", 0);
  {
    static PyObject **__pyx_pyargnames[] = {&__pyx_n_s_v_channel,&__pyx_n_s_nda_interf,&__pyx_n_s_v_bits,0};
    PyObject* values[3] = {0,0,0};
    if (unlikely(__pyx_kwds)) {
      Py_ssize_t kw_args;
      const Py_ssize_t pos_args = PyTuple_GET_SIZE(__pyx_args);
      switch (pos_args) {
        case  3: values[2] = PyTuple_GET_ITEM(__pyx_args, 2);
        case  2: values[1] = PyTuple_GET_ITEM(__pyx_args, 1);
        case  1: values[0] = PyTuple_GET_ITEM(__pyx_args, 0);
        case  0: break;
        default: goto __pyx_L5_argtuple_error;
      }
      kw_args = PyDict_Size(__pyx_kwds);
      switch (pos_args) {
        case  0:
        if (likely((values[0] = PyDict_GetItem(__pyx_kwds, __pyx_n_s_v_channel)) != 0)) kw_args--;
        else goto __pyx_L5_argtuple_error;
        case  1:
        if (likely((values[1] = PyDict_GetItem(__pyx_kwds, __pyx_n_s_nda_interf)) != 0)) kw_args--;
        else {
          __Pyx_RaiseArgtupleInvalid("rate_ga", 1, 3, 3, 1); __PYX_ERR(0, 60, __pyx_L3_error)
        }
        case  2:
        if (likely((values[2] = PyDict_GetItem(__pyx_kwds, __pyx_n_s_v_bits)) != 0)) kw_args--;
        else {
          __Pyx_RaiseArgtupleInvalid("rate_ga", 1, 3, 3, 2); __PYX_ERR(0, 60, __pyx_L3_error)
        }
      }
      if (unlikely(kw_args > 0)) {
        if (unlikely(__Pyx_ParseOptionalKeywords(__pyx_kwds, __pyx_pyargnames, 0, values, pos_args, "rate_ga") < 0)) __PYX_ERR(0, 60, __pyx_L3_error)
      }
    } else if (PyTuple_GET_SIZE(__pyx_args) != 3) {
      goto __pyx_L5_argtuple_error;
    } else {
      values[0] = PyTuple_GET_ITEM(__pyx_args, 0);
      values[1] = PyTuple_GET_ITEM(__pyx_args, 1);
      values[2] = PyTuple_GET_ITEM(__pyx_args, 2);
    }
    __pyx_v_v_channel = values[0];
    __pyx_v_nda_interf = values[1];
    __pyx_v_v_bits = values[2];
  }
  goto __pyx_L4_argument_unpacking_done;
  __pyx_L5_argtuple_error:;
  __Pyx_RaiseArgtupleInvalid("rate_ga", 1, 3, 3, PyTuple_GET_SIZE(__pyx_args)); __PYX_ERR(0, 60, __pyx_L3_error)
  __pyx_L3_error:;
  __Pyx_AddTraceback("dist_recv.rates.rate_ga", __pyx_clineno, __pyx_lineno, __pyx_filename);
  __Pyx_RefNannyFinishContext();
  return NULL;
  __pyx_L4_argument_unpacking_done:;
  __pyx_r = __pyx_pf_9dist_recv_5rates_4rate_ga(__pyx_self, __pyx_v_v_channel, __pyx_v_nda_interf, __pyx_v_v_bits);

  /* function exit code */
  __Pyx_RefNannyFinishContext();
  return __pyx_r;
}

static PyObject *__pyx_pf_9dist_recv_5rates_4rate_ga(CYTHON_UNUSED PyObject *__pyx_self, PyObject *__pyx_v_v_channel, PyObject *__pyx_v_nda_interf, PyObject *__pyx_v_v_bits) {
  PyObject *__pyx_v_v_bits_u = NULL;
  PyObject *__pyx_v_v_using = NULL;
  PyObject *__pyx_v_n_using = NULL;
  PyObject *__pyx_v_v_channel_u = NULL;
  PyObject *__pyx_v_nda_interf_u = NULL;
  PyObject *__pyx_v_nda_receiver_noise = NULL;
  PyObject *__pyx_v_nda_receiver_signal = NULL;
  PyObject *__pyx_v_v_helper_distortion = NULL;
  PyObject *__pyx_v_nda_total_noise = NULL;
  PyObject *__pyx_v_d_rate = NULL;
  PyObject *__pyx_r = NULL;
  __Pyx_TraceDeclarations
  __Pyx_RefNannyDeclarations
  PyObject *__pyx_t_1 = NULL;
  PyObject *__pyx_t_2 = NULL;
  PyObject *__pyx_t_3 = NULL;
  PyObject *__pyx_t_4 = NULL;
  int __pyx_t_5;
  int __pyx_t_6;
  PyObject *__pyx_t_7 = NULL;
  PyObject *__pyx_t_8 = NULL;
  PyObject *__pyx_t_9 = NULL;
  PyObject *__pyx_t_10 = NULL;
  PyObject *__pyx_t_11 = NULL;
  int __pyx_t_12;
  __Pyx_TraceFrameInit(__pyx_codeobj__7)
  __Pyx_RefNannySetupContext("rate_ga", 0);
  __Pyx_TraceCall("rate_ga", __pyx_f[0], 60, 0, __PYX_ERR(0, 60, __pyx_L1_error));

  /* "dist_recv/rates.pyx":71
 * 
 *     # Give up if there are any nans
 *     if sum(np.isnan(v_bits)) > 0:             # <<<<<<<<<<<<<<
 *         return 0
 * 
 */
  __pyx_t_2 = __Pyx_GetModuleGlobalName(__pyx_n_s_np); if (unlikely(!__pyx_t_2)) __PYX_ERR(0, 71, __pyx_L1_error)
  __Pyx_GOTREF(__pyx_t_2);
  __pyx_t_3 = __Pyx_PyObject_GetAttrStr(__pyx_t_2, __pyx_n_s_isnan); if (unlikely(!__pyx_t_3)) __PYX_ERR(0, 71, __pyx_L1_error)
  __Pyx_GOTREF(__pyx_t_3);
  __Pyx_DECREF(__pyx_t_2); __pyx_t_2 = 0;
  __pyx_t_2 = NULL;
  if (CYTHON_UNPACK_METHODS && unlikely(PyMethod_Check(__pyx_t_3))) {
    __pyx_t_2 = PyMethod_GET_SELF(__pyx_t_3);
    if (likely(__pyx_t_2)) {
      PyObject* function = PyMethod_GET_FUNCTION(__pyx_t_3);
      __Pyx_INCREF(__pyx_t_2);
      __Pyx_INCREF(function);
      __Pyx_DECREF_SET(__pyx_t_3, function);
    }
  }
  if (!__pyx_t_2) {
    __pyx_t_1 = __Pyx_PyObject_CallOneArg(__pyx_t_3, __pyx_v_v_bits); if (unlikely(!__pyx_t_1)) __PYX_ERR(0, 71, __pyx_L1_error)
    __Pyx_GOTREF(__pyx_t_1);
  } else {
    #if CYTHON_FAST_PYCALL
    if (PyFunction_Check(__pyx_t_3)) {
      PyObject *__pyx_temp[2] = {__pyx_t_2, __pyx_v_v_bits};
      __pyx_t_1 = __Pyx_PyFunction_FastCall(__pyx_t_3, __pyx_temp+1-1, 1+1); if (unlikely(!__pyx_t_1)) __PYX_ERR(0, 71, __pyx_L1_error)
      __Pyx_XDECREF(__pyx_t_2); __pyx_t_2 = 0;
      __Pyx_GOTREF(__pyx_t_1);
    } else
    #endif
    #if CYTHON_FAST_PYCCALL
    if (__Pyx_PyFastCFunction_Check(__pyx_t_3)) {
      PyObject *__pyx_temp[2] = {__pyx_t_2, __pyx_v_v_bits};
      __pyx_t_1 = __Pyx_PyCFunction_FastCall(__pyx_t_3, __pyx_temp+1-1, 1+1); if (unlikely(!__pyx_t_1)) __PYX_ERR(0, 71, __pyx_L1_error)
      __Pyx_XDECREF(__pyx_t_2); __pyx_t_2 = 0;
      __Pyx_GOTREF(__pyx_t_1);
    } else
    #endif
    {
      __pyx_t_4 = PyTuple_New(1+1); if (unlikely(!__pyx_t_4)) __PYX_ERR(0, 71, __pyx_L1_error)
      __Pyx_GOTREF(__pyx_t_4);
      __Pyx_GIVEREF(__pyx_t_2); PyTuple_SET_ITEM(__pyx_t_4, 0, __pyx_t_2); __pyx_t_2 = NULL;
      __Pyx_INCREF(__pyx_v_v_bits);
      __Pyx_GIVEREF(__pyx_v_v_bits);
      PyTuple_SET_ITEM(__pyx_t_4, 0+1, __pyx_v_v_bits);
      __pyx_t_1 = __Pyx_PyObject_Call(__pyx_t_3, __pyx_t_4, NULL); if (unlikely(!__pyx_t_1)) __PYX_ERR(0, 71, __pyx_L1_error)
      __Pyx_GOTREF(__pyx_t_1);
      __Pyx_DECREF(__pyx_t_4); __pyx_t_4 = 0;
    }
  }
  __Pyx_DECREF(__pyx_t_3); __pyx_t_3 = 0;
  __pyx_t_3 = PyTuple_New(1); if (unlikely(!__pyx_t_3)) __PYX_ERR(0, 71, __pyx_L1_error)
  __Pyx_GOTREF(__pyx_t_3);
  __Pyx_GIVEREF(__pyx_t_1);
  PyTuple_SET_ITEM(__pyx_t_3, 0, __pyx_t_1);
  __pyx_t_1 = 0;
  __pyx_t_1 = __Pyx_PyObject_Call(__pyx_builtin_sum, __pyx_t_3, NULL); if (unlikely(!__pyx_t_1)) __PYX_ERR(0, 71, __pyx_L1_error)
  __Pyx_GOTREF(__pyx_t_1);
  __Pyx_DECREF(__pyx_t_3); __pyx_t_3 = 0;
  __pyx_t_3 = PyObject_RichCompare(__pyx_t_1, __pyx_int_0, Py_GT); __Pyx_XGOTREF(__pyx_t_3); if (unlikely(!__pyx_t_3)) __PYX_ERR(0, 71, __pyx_L1_error)
  __Pyx_DECREF(__pyx_t_1); __pyx_t_1 = 0;
  __pyx_t_5 = __Pyx_PyObject_IsTrue(__pyx_t_3); if (unlikely(__pyx_t_5 < 0)) __PYX_ERR(0, 71, __pyx_L1_error)
  __Pyx_DECREF(__pyx_t_3); __pyx_t_3 = 0;
  if (__pyx_t_5) {

    /* "dist_recv/rates.pyx":72
 *     # Give up if there are any nans
 *     if sum(np.isnan(v_bits)) > 0:
 *         return 0             # <<<<<<<<<<<<<<
 * 
 *     # Clip to useful receivers
 */
    __Pyx_XDECREF(__pyx_r);
    __Pyx_INCREF(__pyx_int_0);
    __pyx_r = __pyx_int_0;
    goto __pyx_L0;

    /* "dist_recv/rates.pyx":71
 * 
 *     # Give up if there are any nans
 *     if sum(np.isnan(v_bits)) > 0:             # <<<<<<<<<<<<<<
 *         return 0
 * 
 */
  }

  /* "dist_recv/rates.pyx":75
 * 
 *     # Clip to useful receivers
 *     v_bits_u = np.append(float('inf'), v_bits)             # <<<<<<<<<<<<<<
 *     v_using = v_bits_u > D_MIN_USEFUL_BITRATE
 *     n_using = sum(v_using)
 */
  __pyx_t_1 = __Pyx_GetModuleGlobalName(__pyx_n_s_np); if (unlikely(!__pyx_t_1)) __PYX_ERR(0, 75, __pyx_L1_error)
  __Pyx_GOTREF(__pyx_t_1);
  __pyx_t_4 = __Pyx_PyObject_GetAttrStr(__pyx_t_1, __pyx_n_s_append); if (unlikely(!__pyx_t_4)) __PYX_ERR(0, 75, __pyx_L1_error)
  __Pyx_GOTREF(__pyx_t_4);
  __Pyx_DECREF(__pyx_t_1); __pyx_t_1 = 0;
  __pyx_t_1 = __Pyx_PyNumber_Float(__pyx_n_s_inf); if (unlikely(!__pyx_t_1)) __PYX_ERR(0, 75, __pyx_L1_error)
  __Pyx_GOTREF(__pyx_t_1);
  __pyx_t_2 = NULL;
  __pyx_t_6 = 0;
  if (CYTHON_UNPACK_METHODS && unlikely(PyMethod_Check(__pyx_t_4))) {
    __pyx_t_2 = PyMethod_GET_SELF(__pyx_t_4);
    if (likely(__pyx_t_2)) {
      PyObject* function = PyMethod_GET_FUNCTION(__pyx_t_4);
      __Pyx_INCREF(__pyx_t_2);
      __Pyx_INCREF(function);
      __Pyx_DECREF_SET(__pyx_t_4, function);
      __pyx_t_6 = 1;
    }
  }
  #if CYTHON_FAST_PYCALL
  if (PyFunction_Check(__pyx_t_4)) {
    PyObject *__pyx_temp[3] = {__pyx_t_2, __pyx_t_1, __pyx_v_v_bits};
    __pyx_t_3 = __Pyx_PyFunction_FastCall(__pyx_t_4, __pyx_temp+1-__pyx_t_6, 2+__pyx_t_6); if (unlikely(!__pyx_t_3)) __PYX_ERR(0, 75, __pyx_L1_error)
    __Pyx_XDECREF(__pyx_t_2); __pyx_t_2 = 0;
    __Pyx_GOTREF(__pyx_t_3);
    __Pyx_DECREF(__pyx_t_1); __pyx_t_1 = 0;
  } else
  #endif
  #if CYTHON_FAST_PYCCALL
  if (__Pyx_PyFastCFunction_Check(__pyx_t_4)) {
    PyObject *__pyx_temp[3] = {__pyx_t_2, __pyx_t_1, __pyx_v_v_bits};
    __pyx_t_3 = __Pyx_PyCFunction_FastCall(__pyx_t_4, __pyx_temp+1-__pyx_t_6, 2+__pyx_t_6); if (unlikely(!__pyx_t_3)) __PYX_ERR(0, 75, __pyx_L1_error)
    __Pyx_XDECREF(__pyx_t_2); __pyx_t_2 = 0;
    __Pyx_GOTREF(__pyx_t_3);
    __Pyx_DECREF(__pyx_t_1); __pyx_t_1 = 0;
  } else
  #endif
  {
    __pyx_t_7 = PyTuple_New(2+__pyx_t_6); if (unlikely(!__pyx_t_7)) __PYX_ERR(0, 75, __pyx_L1_error)
    __Pyx_GOTREF(__pyx_t_7);
    if (__pyx_t_2) {
      __Pyx_GIVEREF(__pyx_t_2); PyTuple_SET_ITEM(__pyx_t_7, 0, __pyx_t_2); __pyx_t_2 = NULL;
    }
    __Pyx_GIVEREF(__pyx_t_1);
    PyTuple_SET_ITEM(__pyx_t_7, 0+__pyx_t_6, __pyx_t_1);
    __Pyx_INCREF(__pyx_v_v_bits);
    __Pyx_GIVEREF(__pyx_v_v_bits);
    PyTuple_SET_ITEM(__pyx_t_7, 1+__pyx_t_6, __pyx_v_v_bits);
    __pyx_t_1 = 0;
    __pyx_t_3 = __Pyx_PyObject_Call(__pyx_t_4, __pyx_t_7, NULL); if (unlikely(!__pyx_t_3)) __PYX_ERR(0, 75, __pyx_L1_error)
    __Pyx_GOTREF(__pyx_t_3);
    __Pyx_DECREF(__pyx_t_7); __pyx_t_7 = 0;
  }
  __Pyx_DECREF(__pyx_t_4); __pyx_t_4 = 0;
  __pyx_v_v_bits_u = __pyx_t_3;
  __pyx_t_3 = 0;

  /* "dist_recv/rates.pyx":76
 *     # Clip to useful receivers
 *     v_bits_u = np.append(float('inf'), v_bits)
 *     v_using = v_bits_u > D_MIN_USEFUL_BITRATE             # <<<<<<<<<<<<<<
 *     n_using = sum(v_using)
 *     if n_using == 0:
 */
  __pyx_t_3 = __Pyx_GetModuleGlobalName(__pyx_n_s_D_MIN_USEFUL_BITRATE); if (unlikely(!__pyx_t_3)) __PYX_ERR(0, 76, __pyx_L1_error)
  __Pyx_GOTREF(__pyx_t_3);
  __pyx_t_4 = PyObject_RichCompare(__pyx_v_v_bits_u, __pyx_t_3, Py_GT); __Pyx_XGOTREF(__pyx_t_4); if (unlikely(!__pyx_t_4)) __PYX_ERR(0, 76, __pyx_L1_error)
  __Pyx_DECREF(__pyx_t_3); __pyx_t_3 = 0;
  __pyx_v_v_using = __pyx_t_4;
  __pyx_t_4 = 0;

  /* "dist_recv/rates.pyx":77
 *     v_bits_u = np.append(float('inf'), v_bits)
 *     v_using = v_bits_u > D_MIN_USEFUL_BITRATE
 *     n_using = sum(v_using)             # <<<<<<<<<<<<<<
 *     if n_using == 0:
 *         return 0
 */
  __pyx_t_4 = PyTuple_New(1); if (unlikely(!__pyx_t_4)) __PYX_ERR(0, 77, __pyx_L1_error)
  __Pyx_GOTREF(__pyx_t_4);
  __Pyx_INCREF(__pyx_v_v_using);
  __Pyx_GIVEREF(__pyx_v_v_using);
  PyTuple_SET_ITEM(__pyx_t_4, 0, __pyx_v_v_using);
  __pyx_t_3 = __Pyx_PyObject_Call(__pyx_builtin_sum, __pyx_t_4, NULL); if (unlikely(!__pyx_t_3)) __PYX_ERR(0, 77, __pyx_L1_error)
  __Pyx_GOTREF(__pyx_t_3);
  __Pyx_DECREF(__pyx_t_4); __pyx_t_4 = 0;
  __pyx_v_n_using = __pyx_t_3;
  __pyx_t_3 = 0;

  /* "dist_recv/rates.pyx":78
 *     v_using = v_bits_u > D_MIN_USEFUL_BITRATE
 *     n_using = sum(v_using)
 *     if n_using == 0:             # <<<<<<<<<<<<<<
 *         return 0
 * 
 */
  __pyx_t_3 = __Pyx_PyInt_EqObjC(__pyx_v_n_using, __pyx_int_0, 0, 0); if (unlikely(!__pyx_t_3)) __PYX_ERR(0, 78, __pyx_L1_error)
  __Pyx_GOTREF(__pyx_t_3);
  __pyx_t_5 = __Pyx_PyObject_IsTrue(__pyx_t_3); if (unlikely(__pyx_t_5 < 0)) __PYX_ERR(0, 78, __pyx_L1_error)
  __Pyx_DECREF(__pyx_t_3); __pyx_t_3 = 0;
  if (__pyx_t_5) {

    /* "dist_recv/rates.pyx":79
 *     n_using = sum(v_using)
 *     if n_using == 0:
 *         return 0             # <<<<<<<<<<<<<<
 * 
 *     v_channel_u = v_channel[v_using]
 */
    __Pyx_XDECREF(__pyx_r);
    __Pyx_INCREF(__pyx_int_0);
    __pyx_r = __pyx_int_0;
    goto __pyx_L0;

    /* "dist_recv/rates.pyx":78
 *     v_using = v_bits_u > D_MIN_USEFUL_BITRATE
 *     n_using = sum(v_using)
 *     if n_using == 0:             # <<<<<<<<<<<<<<
 *         return 0
 * 
 */
  }

  /* "dist_recv/rates.pyx":81
 *         return 0
 * 
 *     v_channel_u = v_channel[v_using]             # <<<<<<<<<<<<<<
 *     nda_interf_u = nda_interf[v_using][:, v_using]
 *     v_bits_u = v_bits_u[v_using]
 */
  __pyx_t_3 = PyObject_GetItem(__pyx_v_v_channel, __pyx_v_v_using); if (unlikely(!__pyx_t_3)) __PYX_ERR(0, 81, __pyx_L1_error)
  __Pyx_GOTREF(__pyx_t_3);
  __pyx_v_v_channel_u = __pyx_t_3;
  __pyx_t_3 = 0;

  /* "dist_recv/rates.pyx":82
 * 
 *     v_channel_u = v_channel[v_using]
 *     nda_interf_u = nda_interf[v_using][:, v_using]             # <<<<<<<<<<<<<<
 *     v_bits_u = v_bits_u[v_using]
 * 
 */
  __pyx_t_3 = PyObject_GetItem(__pyx_v_nda_interf, __pyx_v_v_using); if (unlikely(!__pyx_t_3)) __PYX_ERR(0, 82, __pyx_L1_error)
  __Pyx_GOTREF(__pyx_t_3);
  __pyx_t_4 = PyTuple_New(2); if (unlikely(!__pyx_t_4)) __PYX_ERR(0, 82, __pyx_L1_error)
  __Pyx_GOTREF(__pyx_t_4);
  __Pyx_INCREF(__pyx_slice__8);
  __Pyx_GIVEREF(__pyx_slice__8);
  PyTuple_SET_ITEM(__pyx_t_4, 0, __pyx_slice__8);
  __Pyx_INCREF(__pyx_v_v_using);
  __Pyx_GIVEREF(__pyx_v_v_using);
  PyTuple_SET_ITEM(__pyx_t_4, 1, __pyx_v_v_using);
  __pyx_t_7 = PyObject_GetItem(__pyx_t_3, __pyx_t_4); if (unlikely(!__pyx_t_7)) __PYX_ERR(0, 82, __pyx_L1_error)
  __Pyx_GOTREF(__pyx_t_7);
  __Pyx_DECREF(__pyx_t_3); __pyx_t_3 = 0;
  __Pyx_DECREF(__pyx_t_4); __pyx_t_4 = 0;
  __pyx_v_nda_interf_u = __pyx_t_7;
  __pyx_t_7 = 0;

  /* "dist_recv/rates.pyx":83
 *     v_channel_u = v_channel[v_using]
 *     nda_interf_u = nda_interf[v_using][:, v_using]
 *     v_bits_u = v_bits_u[v_using]             # <<<<<<<<<<<<<<
 * 
 *     # Receiver thermal noise + interference covariance
 */
  __pyx_t_7 = PyObject_GetItem(__pyx_v_v_bits_u, __pyx_v_v_using); if (unlikely(!__pyx_t_7)) __PYX_ERR(0, 83, __pyx_L1_error)
  __Pyx_GOTREF(__pyx_t_7);
  __Pyx_DECREF_SET(__pyx_v_v_bits_u, __pyx_t_7);
  __pyx_t_7 = 0;

  /* "dist_recv/rates.pyx":86
 * 
 *     # Receiver thermal noise + interference covariance
 *     nda_receiver_noise = nda_interf_u + np.identity(n_using)             # <<<<<<<<<<<<<<
 * 
 *     # Receive signal covariance
 */
  __pyx_t_4 = __Pyx_GetModuleGlobalName(__pyx_n_s_np); if (unlikely(!__pyx_t_4)) __PYX_ERR(0, 86, __pyx_L1_error)
  __Pyx_GOTREF(__pyx_t_4);
  __pyx_t_3 = __Pyx_PyObject_GetAttrStr(__pyx_t_4, __pyx_n_s_identity); if (unlikely(!__pyx_t_3)) __PYX_ERR(0, 86, __pyx_L1_error)
  __Pyx_GOTREF(__pyx_t_3);
  __Pyx_DECREF(__pyx_t_4); __pyx_t_4 = 0;
  __pyx_t_4 = NULL;
  if (CYTHON_UNPACK_METHODS && unlikely(PyMethod_Check(__pyx_t_3))) {
    __pyx_t_4 = PyMethod_GET_SELF(__pyx_t_3);
    if (likely(__pyx_t_4)) {
      PyObject* function = PyMethod_GET_FUNCTION(__pyx_t_3);
      __Pyx_INCREF(__pyx_t_4);
      __Pyx_INCREF(function);
      __Pyx_DECREF_SET(__pyx_t_3, function);
    }
  }
  if (!__pyx_t_4) {
    __pyx_t_7 = __Pyx_PyObject_CallOneArg(__pyx_t_3, __pyx_v_n_using); if (unlikely(!__pyx_t_7)) __PYX_ERR(0, 86, __pyx_L1_error)
    __Pyx_GOTREF(__pyx_t_7);
  } else {
    #if CYTHON_FAST_PYCALL
    if (PyFunction_Check(__pyx_t_3)) {
      PyObject *__pyx_temp[2] = {__pyx_t_4, __pyx_v_n_using};
      __pyx_t_7 = __Pyx_PyFunction_FastCall(__pyx_t_3, __pyx_temp+1-1, 1+1); if (unlikely(!__pyx_t_7)) __PYX_ERR(0, 86, __pyx_L1_error)
      __Pyx_XDECREF(__pyx_t_4); __pyx_t_4 = 0;
      __Pyx_GOTREF(__pyx_t_7);
    } else
    #endif
    #if CYTHON_FAST_PYCCALL
    if (__Pyx_PyFastCFunction_Check(__pyx_t_3)) {
      PyObject *__pyx_temp[2] = {__pyx_t_4, __pyx_v_n_using};
      __pyx_t_7 = __Pyx_PyCFunction_FastCall(__pyx_t_3, __pyx_temp+1-1, 1+1); if (unlikely(!__pyx_t_7)) __PYX_ERR(0, 86, __pyx_L1_error)
      __Pyx_XDECREF(__pyx_t_4); __pyx_t_4 = 0;
      __Pyx_GOTREF(__pyx_t_7);
    } else
    #endif
    {
      __pyx_t_1 = PyTuple_New(1+1); if (unlikely(!__pyx_t_1)) __PYX_ERR(0, 86, __pyx_L1_error)
      __Pyx_GOTREF(__pyx_t_1);
      __Pyx_GIVEREF(__pyx_t_4); PyTuple_SET_ITEM(__pyx_t_1, 0, __pyx_t_4); __pyx_t_4 = NULL;
      __Pyx_INCREF(__pyx_v_n_using);
      __Pyx_GIVEREF(__pyx_v_n_using);
      PyTuple_SET_ITEM(__pyx_t_1, 0+1, __pyx_v_n_using);
      __pyx_t_7 = __Pyx_PyObject_Call(__pyx_t_3, __pyx_t_1, NULL); if (unlikely(!__pyx_t_7)) __PYX_ERR(0, 86, __pyx_L1_error)
      __Pyx_GOTREF(__pyx_t_7);
      __Pyx_DECREF(__pyx_t_1); __pyx_t_1 = 0;
    }
  }
  __Pyx_DECREF(__pyx_t_3); __pyx_t_3 = 0;
  __pyx_t_3 = PyNumber_Add(__pyx_v_nda_interf_u, __pyx_t_7); if (unlikely(!__pyx_t_3)) __PYX_ERR(0, 86, __pyx_L1_error)
  __Pyx_GOTREF(__pyx_t_3);
  __Pyx_DECREF(__pyx_t_7); __pyx_t_7 = 0;
  __pyx_v_nda_receiver_noise = __pyx_t_3;
  __pyx_t_3 = 0;

  /* "dist_recv/rates.pyx":89
 * 
 *     # Receive signal covariance
 *     nda_receiver_signal = np.outer(v_channel_u, v_channel_u.conj())             # <<<<<<<<<<<<<<
 * 
 *     # Power of distortion due to quantization
 */
  __pyx_t_7 = __Pyx_GetModuleGlobalName(__pyx_n_s_np); if (unlikely(!__pyx_t_7)) __PYX_ERR(0, 89, __pyx_L1_error)
  __Pyx_GOTREF(__pyx_t_7);
  __pyx_t_1 = __Pyx_PyObject_GetAttrStr(__pyx_t_7, __pyx_n_s_outer); if (unlikely(!__pyx_t_1)) __PYX_ERR(0, 89, __pyx_L1_error)
  __Pyx_GOTREF(__pyx_t_1);
  __Pyx_DECREF(__pyx_t_7); __pyx_t_7 = 0;
  __pyx_t_4 = __Pyx_PyObject_GetAttrStr(__pyx_v_v_channel_u, __pyx_n_s_conj); if (unlikely(!__pyx_t_4)) __PYX_ERR(0, 89, __pyx_L1_error)
  __Pyx_GOTREF(__pyx_t_4);
  __pyx_t_2 = NULL;
  if (CYTHON_UNPACK_METHODS && likely(PyMethod_Check(__pyx_t_4))) {
    __pyx_t_2 = PyMethod_GET_SELF(__pyx_t_4);
    if (likely(__pyx_t_2)) {
      PyObject* function = PyMethod_GET_FUNCTION(__pyx_t_4);
      __Pyx_INCREF(__pyx_t_2);
      __Pyx_INCREF(function);
      __Pyx_DECREF_SET(__pyx_t_4, function);
    }
  }
  if (__pyx_t_2) {
    __pyx_t_7 = __Pyx_PyObject_CallOneArg(__pyx_t_4, __pyx_t_2); if (unlikely(!__pyx_t_7)) __PYX_ERR(0, 89, __pyx_L1_error)
    __Pyx_DECREF(__pyx_t_2); __pyx_t_2 = 0;
  } else {
    __pyx_t_7 = __Pyx_PyObject_CallNoArg(__pyx_t_4); if (unlikely(!__pyx_t_7)) __PYX_ERR(0, 89, __pyx_L1_error)
  }
  __Pyx_GOTREF(__pyx_t_7);
  __Pyx_DECREF(__pyx_t_4); __pyx_t_4 = 0;
  __pyx_t_4 = NULL;
  __pyx_t_6 = 0;
  if (CYTHON_UNPACK_METHODS && unlikely(PyMethod_Check(__pyx_t_1))) {
    __pyx_t_4 = PyMethod_GET_SELF(__pyx_t_1);
    if (likely(__pyx_t_4)) {
      PyObject* function = PyMethod_GET_FUNCTION(__pyx_t_1);
      __Pyx_INCREF(__pyx_t_4);
      __Pyx_INCREF(function);
      __Pyx_DECREF_SET(__pyx_t_1, function);
      __pyx_t_6 = 1;
    }
  }
  #if CYTHON_FAST_PYCALL
  if (PyFunction_Check(__pyx_t_1)) {
    PyObject *__pyx_temp[3] = {__pyx_t_4, __pyx_v_v_channel_u, __pyx_t_7};
    __pyx_t_3 = __Pyx_PyFunction_FastCall(__pyx_t_1, __pyx_temp+1-__pyx_t_6, 2+__pyx_t_6); if (unlikely(!__pyx_t_3)) __PYX_ERR(0, 89, __pyx_L1_error)
    __Pyx_XDECREF(__pyx_t_4); __pyx_t_4 = 0;
    __Pyx_GOTREF(__pyx_t_3);
    __Pyx_DECREF(__pyx_t_7); __pyx_t_7 = 0;
  } else
  #endif
  #if CYTHON_FAST_PYCCALL
  if (__Pyx_PyFastCFunction_Check(__pyx_t_1)) {
    PyObject *__pyx_temp[3] = {__pyx_t_4, __pyx_v_v_channel_u, __pyx_t_7};
    __pyx_t_3 = __Pyx_PyCFunction_FastCall(__pyx_t_1, __pyx_temp+1-__pyx_t_6, 2+__pyx_t_6); if (unlikely(!__pyx_t_3)) __PYX_ERR(0, 89, __pyx_L1_error)
    __Pyx_XDECREF(__pyx_t_4); __pyx_t_4 = 0;
    __Pyx_GOTREF(__pyx_t_3);
    __Pyx_DECREF(__pyx_t_7); __pyx_t_7 = 0;
  } else
  #endif
  {
    __pyx_t_2 = PyTuple_New(2+__pyx_t_6); if (unlikely(!__pyx_t_2)) __PYX_ERR(0, 89, __pyx_L1_error)
    __Pyx_GOTREF(__pyx_t_2);
    if (__pyx_t_4) {
      __Pyx_GIVEREF(__pyx_t_4); PyTuple_SET_ITEM(__pyx_t_2, 0, __pyx_t_4); __pyx_t_4 = NULL;
    }
    __Pyx_INCREF(__pyx_v_v_channel_u);
    __Pyx_GIVEREF(__pyx_v_v_channel_u);
    PyTuple_SET_ITEM(__pyx_t_2, 0+__pyx_t_6, __pyx_v_v_channel_u);
    __Pyx_GIVEREF(__pyx_t_7);
    PyTuple_SET_ITEM(__pyx_t_2, 1+__pyx_t_6, __pyx_t_7);
    __pyx_t_7 = 0;
    __pyx_t_3 = __Pyx_PyObject_Call(__pyx_t_1, __pyx_t_2, NULL); if (unlikely(!__pyx_t_3)) __PYX_ERR(0, 89, __pyx_L1_error)
    __Pyx_GOTREF(__pyx_t_3);
    __Pyx_DECREF(__pyx_t_2); __pyx_t_2 = 0;
  }
  __Pyx_DECREF(__pyx_t_1); __pyx_t_1 = 0;
  __pyx_v_nda_receiver_signal = __pyx_t_3;
  __pyx_t_3 = 0;

  /* "dist_recv/rates.pyx":92
 * 
 *     # Power of distortion due to quantization
 *     v_helper_distortion = np.real(np.diag(nda_receiver_signal + nda_receiver_noise))             # <<<<<<<<<<<<<<
 *     v_helper_distortion = np.divide(v_helper_distortion, np.power(2, v_bits_u)-1)
 * 
 */
  __pyx_t_1 = __Pyx_GetModuleGlobalName(__pyx_n_s_np); if (unlikely(!__pyx_t_1)) __PYX_ERR(0, 92, __pyx_L1_error)
  __Pyx_GOTREF(__pyx_t_1);
  __pyx_t_2 = __Pyx_PyObject_GetAttrStr(__pyx_t_1, __pyx_n_s_real); if (unlikely(!__pyx_t_2)) __PYX_ERR(0, 92, __pyx_L1_error)
  __Pyx_GOTREF(__pyx_t_2);
  __Pyx_DECREF(__pyx_t_1); __pyx_t_1 = 0;
  __pyx_t_7 = __Pyx_GetModuleGlobalName(__pyx_n_s_np); if (unlikely(!__pyx_t_7)) __PYX_ERR(0, 92, __pyx_L1_error)
  __Pyx_GOTREF(__pyx_t_7);
  __pyx_t_4 = __Pyx_PyObject_GetAttrStr(__pyx_t_7, __pyx_n_s_diag); if (unlikely(!__pyx_t_4)) __PYX_ERR(0, 92, __pyx_L1_error)
  __Pyx_GOTREF(__pyx_t_4);
  __Pyx_DECREF(__pyx_t_7); __pyx_t_7 = 0;
  __pyx_t_7 = PyNumber_Add(__pyx_v_nda_receiver_signal, __pyx_v_nda_receiver_noise); if (unlikely(!__pyx_t_7)) __PYX_ERR(0, 92, __pyx_L1_error)
  __Pyx_GOTREF(__pyx_t_7);
  __pyx_t_8 = NULL;
  if (CYTHON_UNPACK_METHODS && unlikely(PyMethod_Check(__pyx_t_4))) {
    __pyx_t_8 = PyMethod_GET_SELF(__pyx_t_4);
    if (likely(__pyx_t_8)) {
      PyObject* function = PyMethod_GET_FUNCTION(__pyx_t_4);
      __Pyx_INCREF(__pyx_t_8);
      __Pyx_INCREF(function);
      __Pyx_DECREF_SET(__pyx_t_4, function);
    }
  }
  if (!__pyx_t_8) {
    __pyx_t_1 = __Pyx_PyObject_CallOneArg(__pyx_t_4, __pyx_t_7); if (unlikely(!__pyx_t_1)) __PYX_ERR(0, 92, __pyx_L1_error)
    __Pyx_DECREF(__pyx_t_7); __pyx_t_7 = 0;
    __Pyx_GOTREF(__pyx_t_1);
  } else {
    #if CYTHON_FAST_PYCALL
    if (PyFunction_Check(__pyx_t_4)) {
      PyObject *__pyx_temp[2] = {__pyx_t_8, __pyx_t_7};
      __pyx_t_1 = __Pyx_PyFunction_FastCall(__pyx_t_4, __pyx_temp+1-1, 1+1); if (unlikely(!__pyx_t_1)) __PYX_ERR(0, 92, __pyx_L1_error)
      __Pyx_XDECREF(__pyx_t_8); __pyx_t_8 = 0;
      __Pyx_GOTREF(__pyx_t_1);
      __Pyx_DECREF(__pyx_t_7); __pyx_t_7 = 0;
    } else
    #endif
    #if CYTHON_FAST_PYCCALL
    if (__Pyx_PyFastCFunction_Check(__pyx_t_4)) {
      PyObject *__pyx_temp[2] = {__pyx_t_8, __pyx_t_7};
      __pyx_t_1 = __Pyx_PyCFunction_FastCall(__pyx_t_4, __pyx_temp+1-1, 1+1); if (unlikely(!__pyx_t_1)) __PYX_ERR(0, 92, __pyx_L1_error)
      __Pyx_XDECREF(__pyx_t_8); __pyx_t_8 = 0;
      __Pyx_GOTREF(__pyx_t_1);
      __Pyx_DECREF(__pyx_t_7); __pyx_t_7 = 0;
    } else
    #endif
    {
      __pyx_t_9 = PyTuple_New(1+1); if (unlikely(!__pyx_t_9)) __PYX_ERR(0, 92, __pyx_L1_error)
      __Pyx_GOTREF(__pyx_t_9);
      __Pyx_GIVEREF(__pyx_t_8); PyTuple_SET_ITEM(__pyx_t_9, 0, __pyx_t_8); __pyx_t_8 = NULL;
      __Pyx_GIVEREF(__pyx_t_7);
      PyTuple_SET_ITEM(__pyx_t_9, 0+1, __pyx_t_7);
      __pyx_t_7 = 0;
      __pyx_t_1 = __Pyx_PyObject_Call(__pyx_t_4, __pyx_t_9, NULL); if (unlikely(!__pyx_t_1)) __PYX_ERR(0, 92, __pyx_L1_error)
      __Pyx_GOTREF(__pyx_t_1);
      __Pyx_DECREF(__pyx_t_9); __pyx_t_9 = 0;
    }
  }
  __Pyx_DECREF(__pyx_t_4); __pyx_t_4 = 0;
  __pyx_t_4 = NULL;
  if (CYTHON_UNPACK_METHODS && unlikely(PyMethod_Check(__pyx_t_2))) {
    __pyx_t_4 = PyMethod_GET_SELF(__pyx_t_2);
    if (likely(__pyx_t_4)) {
      PyObject* function = PyMethod_GET_FUNCTION(__pyx_t_2);
      __Pyx_INCREF(__pyx_t_4);
      __Pyx_INCREF(function);
      __Pyx_DECREF_SET(__pyx_t_2, function);
    }
  }
  if (!__pyx_t_4) {
    __pyx_t_3 = __Pyx_PyObject_CallOneArg(__pyx_t_2, __pyx_t_1); if (unlikely(!__pyx_t_3)) __PYX_ERR(0, 92, __pyx_L1_error)
    __Pyx_DECREF(__pyx_t_1); __pyx_t_1 = 0;
    __Pyx_GOTREF(__pyx_t_3);
  } else {
    #if CYTHON_FAST_PYCALL
    if (PyFunction_Check(__pyx_t_2)) {
      PyObject *__pyx_temp[2] = {__pyx_t_4, __pyx_t_1};
      __pyx_t_3 = __Pyx_PyFunction_FastCall(__pyx_t_2, __pyx_temp+1-1, 1+1); if (unlikely(!__pyx_t_3)) __PYX_ERR(0, 92, __pyx_L1_error)
      __Pyx_XDECREF(__pyx_t_4); __pyx_t_4 = 0;
      __Pyx_GOTREF(__pyx_t_3);
      __Pyx_DECREF(__pyx_t_1); __pyx_t_1 = 0;
    } else
    #endif
    #if CYTHON_FAST_PYCCALL
    if (__Pyx_PyFastCFunction_Check(__pyx_t_2)) {
      PyObject *__pyx_temp[2] = {__pyx_t_4, __pyx_t_1};
      __pyx_t_3 = __Pyx_PyCFunction_FastCall(__pyx_t_2, __pyx_temp+1-1, 1+1); if (unlikely(!__pyx_t_3)) __PYX_ERR(0, 92, __pyx_L1_error)
      __Pyx_XDECREF(__pyx_t_4); __pyx_t_4 = 0;
      __Pyx_GOTREF(__pyx_t_3);
      __Pyx_DECREF(__pyx_t_1); __pyx_t_1 = 0;
    } else
    #endif
    {
      __pyx_t_9 = PyTuple_New(1+1); if (unlikely(!__pyx_t_9)) __PYX_ERR(0, 92, __pyx_L1_error)
      __Pyx_GOTREF(__pyx_t_9);
      __Pyx_GIVEREF(__pyx_t_4); PyTuple_SET_ITEM(__pyx_t_9, 0, __pyx_t_4); __pyx_t_4 = NULL;
      __Pyx_GIVEREF(__pyx_t_1);
      PyTuple_SET_ITEM(__pyx_t_9, 0+1, __pyx_t_1);
      __pyx_t_1 = 0;
      __pyx_t_3 = __Pyx_PyObject_Call(__pyx_t_2, __pyx_t_9, NULL); if (unlikely(!__pyx_t_3)) __PYX_ERR(0, 92, __pyx_L1_error)
      __Pyx_GOTREF(__pyx_t_3);
      __Pyx_DECREF(__pyx_t_9); __pyx_t_9 = 0;
    }
  }
  __Pyx_DECREF(__pyx_t_2); __pyx_t_2 = 0;
  __pyx_v_v_helper_distortion = __pyx_t_3;
  __pyx_t_3 = 0;

  /* "dist_recv/rates.pyx":93
 *     # Power of distortion due to quantization
 *     v_helper_distortion = np.real(np.diag(nda_receiver_signal + nda_receiver_noise))
 *     v_helper_distortion = np.divide(v_helper_distortion, np.power(2, v_bits_u)-1)             # <<<<<<<<<<<<<<
 * 
 *     # Thermal + interference + distortion covariance
 */
  __pyx_t_2 = __Pyx_GetModuleGlobalName(__pyx_n_s_np); if (unlikely(!__pyx_t_2)) __PYX_ERR(0, 93, __pyx_L1_error)
  __Pyx_GOTREF(__pyx_t_2);
  __pyx_t_9 = __Pyx_PyObject_GetAttrStr(__pyx_t_2, __pyx_n_s_divide); if (unlikely(!__pyx_t_9)) __PYX_ERR(0, 93, __pyx_L1_error)
  __Pyx_GOTREF(__pyx_t_9);
  __Pyx_DECREF(__pyx_t_2); __pyx_t_2 = 0;
  __pyx_t_1 = __Pyx_GetModuleGlobalName(__pyx_n_s_np); if (unlikely(!__pyx_t_1)) __PYX_ERR(0, 93, __pyx_L1_error)
  __Pyx_GOTREF(__pyx_t_1);
  __pyx_t_4 = __Pyx_PyObject_GetAttrStr(__pyx_t_1, __pyx_n_s_power); if (unlikely(!__pyx_t_4)) __PYX_ERR(0, 93, __pyx_L1_error)
  __Pyx_GOTREF(__pyx_t_4);
  __Pyx_DECREF(__pyx_t_1); __pyx_t_1 = 0;
  __pyx_t_1 = NULL;
  __pyx_t_6 = 0;
  if (CYTHON_UNPACK_METHODS && unlikely(PyMethod_Check(__pyx_t_4))) {
    __pyx_t_1 = PyMethod_GET_SELF(__pyx_t_4);
    if (likely(__pyx_t_1)) {
      PyObject* function = PyMethod_GET_FUNCTION(__pyx_t_4);
      __Pyx_INCREF(__pyx_t_1);
      __Pyx_INCREF(function);
      __Pyx_DECREF_SET(__pyx_t_4, function);
      __pyx_t_6 = 1;
    }
  }
  #if CYTHON_FAST_PYCALL
  if (PyFunction_Check(__pyx_t_4)) {
    PyObject *__pyx_temp[3] = {__pyx_t_1, __pyx_int_2, __pyx_v_v_bits_u};
    __pyx_t_2 = __Pyx_PyFunction_FastCall(__pyx_t_4, __pyx_temp+1-__pyx_t_6, 2+__pyx_t_6); if (unlikely(!__pyx_t_2)) __PYX_ERR(0, 93, __pyx_L1_error)
    __Pyx_XDECREF(__pyx_t_1); __pyx_t_1 = 0;
    __Pyx_GOTREF(__pyx_t_2);
  } else
  #endif
  #if CYTHON_FAST_PYCCALL
  if (__Pyx_PyFastCFunction_Check(__pyx_t_4)) {
    PyObject *__pyx_temp[3] = {__pyx_t_1, __pyx_int_2, __pyx_v_v_bits_u};
    __pyx_t_2 = __Pyx_PyCFunction_FastCall(__pyx_t_4, __pyx_temp+1-__pyx_t_6, 2+__pyx_t_6); if (unlikely(!__pyx_t_2)) __PYX_ERR(0, 93, __pyx_L1_error)
    __Pyx_XDECREF(__pyx_t_1); __pyx_t_1 = 0;
    __Pyx_GOTREF(__pyx_t_2);
  } else
  #endif
  {
    __pyx_t_7 = PyTuple_New(2+__pyx_t_6); if (unlikely(!__pyx_t_7)) __PYX_ERR(0, 93, __pyx_L1_error)
    __Pyx_GOTREF(__pyx_t_7);
    if (__pyx_t_1) {
      __Pyx_GIVEREF(__pyx_t_1); PyTuple_SET_ITEM(__pyx_t_7, 0, __pyx_t_1); __pyx_t_1 = NULL;
    }
    __Pyx_INCREF(__pyx_int_2);
    __Pyx_GIVEREF(__pyx_int_2);
    PyTuple_SET_ITEM(__pyx_t_7, 0+__pyx_t_6, __pyx_int_2);
    __Pyx_INCREF(__pyx_v_v_bits_u);
    __Pyx_GIVEREF(__pyx_v_v_bits_u);
    PyTuple_SET_ITEM(__pyx_t_7, 1+__pyx_t_6, __pyx_v_v_bits_u);
    __pyx_t_2 = __Pyx_PyObject_Call(__pyx_t_4, __pyx_t_7, NULL); if (unlikely(!__pyx_t_2)) __PYX_ERR(0, 93, __pyx_L1_error)
    __Pyx_GOTREF(__pyx_t_2);
    __Pyx_DECREF(__pyx_t_7); __pyx_t_7 = 0;
  }
  __Pyx_DECREF(__pyx_t_4); __pyx_t_4 = 0;
  __pyx_t_4 = __Pyx_PyInt_SubtractObjC(__pyx_t_2, __pyx_int_1, 1, 0); if (unlikely(!__pyx_t_4)) __PYX_ERR(0, 93, __pyx_L1_error)
  __Pyx_GOTREF(__pyx_t_4);
  __Pyx_DECREF(__pyx_t_2); __pyx_t_2 = 0;
  __pyx_t_2 = NULL;
  __pyx_t_6 = 0;
  if (CYTHON_UNPACK_METHODS && unlikely(PyMethod_Check(__pyx_t_9))) {
    __pyx_t_2 = PyMethod_GET_SELF(__pyx_t_9);
    if (likely(__pyx_t_2)) {
      PyObject* function = PyMethod_GET_FUNCTION(__pyx_t_9);
      __Pyx_INCREF(__pyx_t_2);
      __Pyx_INCREF(function);
      __Pyx_DECREF_SET(__pyx_t_9, function);
      __pyx_t_6 = 1;
    }
  }
  #if CYTHON_FAST_PYCALL
  if (PyFunction_Check(__pyx_t_9)) {
    PyObject *__pyx_temp[3] = {__pyx_t_2, __pyx_v_v_helper_distortion, __pyx_t_4};
    __pyx_t_3 = __Pyx_PyFunction_FastCall(__pyx_t_9, __pyx_temp+1-__pyx_t_6, 2+__pyx_t_6); if (unlikely(!__pyx_t_3)) __PYX_ERR(0, 93, __pyx_L1_error)
    __Pyx_XDECREF(__pyx_t_2); __pyx_t_2 = 0;
    __Pyx_GOTREF(__pyx_t_3);
    __Pyx_DECREF(__pyx_t_4); __pyx_t_4 = 0;
  } else
  #endif
  #if CYTHON_FAST_PYCCALL
  if (__Pyx_PyFastCFunction_Check(__pyx_t_9)) {
    PyObject *__pyx_temp[3] = {__pyx_t_2, __pyx_v_v_helper_distortion, __pyx_t_4};
    __pyx_t_3 = __Pyx_PyCFunction_FastCall(__pyx_t_9, __pyx_temp+1-__pyx_t_6, 2+__pyx_t_6); if (unlikely(!__pyx_t_3)) __PYX_ERR(0, 93, __pyx_L1_error)
    __Pyx_XDECREF(__pyx_t_2); __pyx_t_2 = 0;
    __Pyx_GOTREF(__pyx_t_3);
    __Pyx_DECREF(__pyx_t_4); __pyx_t_4 = 0;
  } else
  #endif
  {
    __pyx_t_7 = PyTuple_New(2+__pyx_t_6); if (unlikely(!__pyx_t_7)) __PYX_ERR(0, 93, __pyx_L1_error)
    __Pyx_GOTREF(__pyx_t_7);
    if (__pyx_t_2) {
      __Pyx_GIVEREF(__pyx_t_2); PyTuple_SET_ITEM(__pyx_t_7, 0, __pyx_t_2); __pyx_t_2 = NULL;
    }
    __Pyx_INCREF(__pyx_v_v_helper_distortion);
    __Pyx_GIVEREF(__pyx_v_v_helper_distortion);
    PyTuple_SET_ITEM(__pyx_t_7, 0+__pyx_t_6, __pyx_v_v_helper_distortion);
    __Pyx_GIVEREF(__pyx_t_4);
    PyTuple_SET_ITEM(__pyx_t_7, 1+__pyx_t_6, __pyx_t_4);
    __pyx_t_4 = 0;
    __pyx_t_3 = __Pyx_PyObject_Call(__pyx_t_9, __pyx_t_7, NULL); if (unlikely(!__pyx_t_3)) __PYX_ERR(0, 93, __pyx_L1_error)
    __Pyx_GOTREF(__pyx_t_3);
    __Pyx_DECREF(__pyx_t_7); __pyx_t_7 = 0;
  }
  __Pyx_DECREF(__pyx_t_9); __pyx_t_9 = 0;
  __Pyx_DECREF_SET(__pyx_v_v_helper_distortion, __pyx_t_3);
  __pyx_t_3 = 0;

  /* "dist_recv/rates.pyx":96
 * 
 *     # Thermal + interference + distortion covariance
 *     nda_total_noise = nda_receiver_noise + np.diag(v_helper_distortion)             # <<<<<<<<<<<<<<
 * 
 *     d_rate = np.log2(np.real(np.linalg.det(nda_receiver_signal + nda_total_noise)) /
 */
  __pyx_t_9 = __Pyx_GetModuleGlobalName(__pyx_n_s_np); if (unlikely(!__pyx_t_9)) __PYX_ERR(0, 96, __pyx_L1_error)
  __Pyx_GOTREF(__pyx_t_9);
  __pyx_t_7 = __Pyx_PyObject_GetAttrStr(__pyx_t_9, __pyx_n_s_diag); if (unlikely(!__pyx_t_7)) __PYX_ERR(0, 96, __pyx_L1_error)
  __Pyx_GOTREF(__pyx_t_7);
  __Pyx_DECREF(__pyx_t_9); __pyx_t_9 = 0;
  __pyx_t_9 = NULL;
  if (CYTHON_UNPACK_METHODS && unlikely(PyMethod_Check(__pyx_t_7))) {
    __pyx_t_9 = PyMethod_GET_SELF(__pyx_t_7);
    if (likely(__pyx_t_9)) {
      PyObject* function = PyMethod_GET_FUNCTION(__pyx_t_7);
      __Pyx_INCREF(__pyx_t_9);
      __Pyx_INCREF(function);
      __Pyx_DECREF_SET(__pyx_t_7, function);
    }
  }
  if (!__pyx_t_9) {
    __pyx_t_3 = __Pyx_PyObject_CallOneArg(__pyx_t_7, __pyx_v_v_helper_distortion); if (unlikely(!__pyx_t_3)) __PYX_ERR(0, 96, __pyx_L1_error)
    __Pyx_GOTREF(__pyx_t_3);
  } else {
    #if CYTHON_FAST_PYCALL
    if (PyFunction_Check(__pyx_t_7)) {
      PyObject *__pyx_temp[2] = {__pyx_t_9, __pyx_v_v_helper_distortion};
      __pyx_t_3 = __Pyx_PyFunction_FastCall(__pyx_t_7, __pyx_temp+1-1, 1+1); if (unlikely(!__pyx_t_3)) __PYX_ERR(0, 96, __pyx_L1_error)
      __Pyx_XDECREF(__pyx_t_9); __pyx_t_9 = 0;
      __Pyx_GOTREF(__pyx_t_3);
    } else
    #endif
    #if CYTHON_FAST_PYCCALL
    if (__Pyx_PyFastCFunction_Check(__pyx_t_7)) {
      PyObject *__pyx_temp[2] = {__pyx_t_9, __pyx_v_v_helper_distortion};
      __pyx_t_3 = __Pyx_PyCFunction_FastCall(__pyx_t_7, __pyx_temp+1-1, 1+1); if (unlikely(!__pyx_t_3)) __PYX_ERR(0, 96, __pyx_L1_error)
      __Pyx_XDECREF(__pyx_t_9); __pyx_t_9 = 0;
      __Pyx_GOTREF(__pyx_t_3);
    } else
    #endif
    {
      __pyx_t_4 = PyTuple_New(1+1); if (unlikely(!__pyx_t_4)) __PYX_ERR(0, 96, __pyx_L1_error)
      __Pyx_GOTREF(__pyx_t_4);
      __Pyx_GIVEREF(__pyx_t_9); PyTuple_SET_ITEM(__pyx_t_4, 0, __pyx_t_9); __pyx_t_9 = NULL;
      __Pyx_INCREF(__pyx_v_v_helper_distortion);
      __Pyx_GIVEREF(__pyx_v_v_helper_distortion);
      PyTuple_SET_ITEM(__pyx_t_4, 0+1, __pyx_v_v_helper_distortion);
      __pyx_t_3 = __Pyx_PyObject_Call(__pyx_t_7, __pyx_t_4, NULL); if (unlikely(!__pyx_t_3)) __PYX_ERR(0, 96, __pyx_L1_error)
      __Pyx_GOTREF(__pyx_t_3);
      __Pyx_DECREF(__pyx_t_4); __pyx_t_4 = 0;
    }
  }
  __Pyx_DECREF(__pyx_t_7); __pyx_t_7 = 0;
  __pyx_t_7 = PyNumber_Add(__pyx_v_nda_receiver_noise, __pyx_t_3); if (unlikely(!__pyx_t_7)) __PYX_ERR(0, 96, __pyx_L1_error)
  __Pyx_GOTREF(__pyx_t_7);
  __Pyx_DECREF(__pyx_t_3); __pyx_t_3 = 0;
  __pyx_v_nda_total_noise = __pyx_t_7;
  __pyx_t_7 = 0;

  /* "dist_recv/rates.pyx":98
 *     nda_total_noise = nda_receiver_noise + np.diag(v_helper_distortion)
 * 
 *     d_rate = np.log2(np.real(np.linalg.det(nda_receiver_signal + nda_total_noise)) /             # <<<<<<<<<<<<<<
 *                      np.real(np.linalg.det(nda_total_noise)))
 * 
 */
  __pyx_t_3 = __Pyx_GetModuleGlobalName(__pyx_n_s_np); if (unlikely(!__pyx_t_3)) __PYX_ERR(0, 98, __pyx_L1_error)
  __Pyx_GOTREF(__pyx_t_3);
  __pyx_t_4 = __Pyx_PyObject_GetAttrStr(__pyx_t_3, __pyx_n_s_log2); if (unlikely(!__pyx_t_4)) __PYX_ERR(0, 98, __pyx_L1_error)
  __Pyx_GOTREF(__pyx_t_4);
  __Pyx_DECREF(__pyx_t_3); __pyx_t_3 = 0;
  __pyx_t_9 = __Pyx_GetModuleGlobalName(__pyx_n_s_np); if (unlikely(!__pyx_t_9)) __PYX_ERR(0, 98, __pyx_L1_error)
  __Pyx_GOTREF(__pyx_t_9);
  __pyx_t_2 = __Pyx_PyObject_GetAttrStr(__pyx_t_9, __pyx_n_s_real); if (unlikely(!__pyx_t_2)) __PYX_ERR(0, 98, __pyx_L1_error)
  __Pyx_GOTREF(__pyx_t_2);
  __Pyx_DECREF(__pyx_t_9); __pyx_t_9 = 0;
  __pyx_t_1 = __Pyx_GetModuleGlobalName(__pyx_n_s_np); if (unlikely(!__pyx_t_1)) __PYX_ERR(0, 98, __pyx_L1_error)
  __Pyx_GOTREF(__pyx_t_1);
  __pyx_t_8 = __Pyx_PyObject_GetAttrStr(__pyx_t_1, __pyx_n_s_linalg); if (unlikely(!__pyx_t_8)) __PYX_ERR(0, 98, __pyx_L1_error)
  __Pyx_GOTREF(__pyx_t_8);
  __Pyx_DECREF(__pyx_t_1); __pyx_t_1 = 0;
  __pyx_t_1 = __Pyx_PyObject_GetAttrStr(__pyx_t_8, __pyx_n_s_det); if (unlikely(!__pyx_t_1)) __PYX_ERR(0, 98, __pyx_L1_error)
  __Pyx_GOTREF(__pyx_t_1);
  __Pyx_DECREF(__pyx_t_8); __pyx_t_8 = 0;
  __pyx_t_8 = PyNumber_Add(__pyx_v_nda_receiver_signal, __pyx_v_nda_total_noise); if (unlikely(!__pyx_t_8)) __PYX_ERR(0, 98, __pyx_L1_error)
  __Pyx_GOTREF(__pyx_t_8);
  __pyx_t_10 = NULL;
  if (CYTHON_UNPACK_METHODS && likely(PyMethod_Check(__pyx_t_1))) {
    __pyx_t_10 = PyMethod_GET_SELF(__pyx_t_1);
    if (likely(__pyx_t_10)) {
      PyObject* function = PyMethod_GET_FUNCTION(__pyx_t_1);
      __Pyx_INCREF(__pyx_t_10);
      __Pyx_INCREF(function);
      __Pyx_DECREF_SET(__pyx_t_1, function);
    }
  }
  if (!__pyx_t_10) {
    __pyx_t_9 = __Pyx_PyObject_CallOneArg(__pyx_t_1, __pyx_t_8); if (unlikely(!__pyx_t_9)) __PYX_ERR(0, 98, __pyx_L1_error)
    __Pyx_DECREF(__pyx_t_8); __pyx_t_8 = 0;
    __Pyx_GOTREF(__pyx_t_9);
  } else {
    #if CYTHON_FAST_PYCALL
    if (PyFunction_Check(__pyx_t_1)) {
      PyObject *__pyx_temp[2] = {__pyx_t_10, __pyx_t_8};
      __pyx_t_9 = __Pyx_PyFunction_FastCall(__pyx_t_1, __pyx_temp+1-1, 1+1); if (unlikely(!__pyx_t_9)) __PYX_ERR(0, 98, __pyx_L1_error)
      __Pyx_XDECREF(__pyx_t_10); __pyx_t_10 = 0;
      __Pyx_GOTREF(__pyx_t_9);
      __Pyx_DECREF(__pyx_t_8); __pyx_t_8 = 0;
    } else
    #endif
    #if CYTHON_FAST_PYCCALL
    if (__Pyx_PyFastCFunction_Check(__pyx_t_1)) {
      PyObject *__pyx_temp[2] = {__pyx_t_10, __pyx_t_8};
      __pyx_t_9 = __Pyx_PyCFunction_FastCall(__pyx_t_1, __pyx_temp+1-1, 1+1); if (unlikely(!__pyx_t_9)) __PYX_ERR(0, 98, __pyx_L1_error)
      __Pyx_XDECREF(__pyx_t_10); __pyx_t_10 = 0;
      __Pyx_GOTREF(__pyx_t_9);
      __Pyx_DECREF(__pyx_t_8); __pyx_t_8 = 0;
    } else
    #endif
    {
      __pyx_t_11 = PyTuple_New(1+1); if (unlikely(!__pyx_t_11)) __PYX_ERR(0, 98, __pyx_L1_error)
      __Pyx_GOTREF(__pyx_t_11);
      __Pyx_GIVEREF(__pyx_t_10); PyTuple_SET_ITEM(__pyx_t_11, 0, __pyx_t_10); __pyx_t_10 = NULL;
      __Pyx_GIVEREF(__pyx_t_8);
      PyTuple_SET_ITEM(__pyx_t_11, 0+1, __pyx_t_8);
      __pyx_t_8 = 0;
      __pyx_t_9 = __Pyx_PyObject_Call(__pyx_t_1, __pyx_t_11, NULL); if (unlikely(!__pyx_t_9)) __PYX_ERR(0, 98, __pyx_L1_error)
      __Pyx_GOTREF(__pyx_t_9);
      __Pyx_DECREF(__pyx_t_11); __pyx_t_11 = 0;
    }
  }
  __Pyx_DECREF(__pyx_t_1); __pyx_t_1 = 0;
  __pyx_t_1 = NULL;
  if (CYTHON_UNPACK_METHODS && unlikely(PyMethod_Check(__pyx_t_2))) {
    __pyx_t_1 = PyMethod_GET_SELF(__pyx_t_2);
    if (likely(__pyx_t_1)) {
      PyObject* function = PyMethod_GET_FUNCTION(__pyx_t_2);
      __Pyx_INCREF(__pyx_t_1);
      __Pyx_INCREF(function);
      __Pyx_DECREF_SET(__pyx_t_2, function);
    }
  }
  if (!__pyx_t_1) {
    __pyx_t_3 = __Pyx_PyObject_CallOneArg(__pyx_t_2, __pyx_t_9); if (unlikely(!__pyx_t_3)) __PYX_ERR(0, 98, __pyx_L1_error)
    __Pyx_DECREF(__pyx_t_9); __pyx_t_9 = 0;
    __Pyx_GOTREF(__pyx_t_3);
  } else {
    #if CYTHON_FAST_PYCALL
    if (PyFunction_Check(__pyx_t_2)) {
      PyObject *__pyx_temp[2] = {__pyx_t_1, __pyx_t_9};
      __pyx_t_3 = __Pyx_PyFunction_FastCall(__pyx_t_2, __pyx_temp+1-1, 1+1); if (unlikely(!__pyx_t_3)) __PYX_ERR(0, 98, __pyx_L1_error)
      __Pyx_XDECREF(__pyx_t_1); __pyx_t_1 = 0;
      __Pyx_GOTREF(__pyx_t_3);
      __Pyx_DECREF(__pyx_t_9); __pyx_t_9 = 0;
    } else
    #endif
    #if CYTHON_FAST_PYCCALL
    if (__Pyx_PyFastCFunction_Check(__pyx_t_2)) {
      PyObject *__pyx_temp[2] = {__pyx_t_1, __pyx_t_9};
      __pyx_t_3 = __Pyx_PyCFunction_FastCall(__pyx_t_2, __pyx_temp+1-1, 1+1); if (unlikely(!__pyx_t_3)) __PYX_ERR(0, 98, __pyx_L1_error)
      __Pyx_XDECREF(__pyx_t_1); __pyx_t_1 = 0;
      __Pyx_GOTREF(__pyx_t_3);
      __Pyx_DECREF(__pyx_t_9); __pyx_t_9 = 0;
    } else
    #endif
    {
      __pyx_t_11 = PyTuple_New(1+1); if (unlikely(!__pyx_t_11)) __PYX_ERR(0, 98, __pyx_L1_error)
      __Pyx_GOTREF(__pyx_t_11);
      __Pyx_GIVEREF(__pyx_t_1); PyTuple_SET_ITEM(__pyx_t_11, 0, __pyx_t_1); __pyx_t_1 = NULL;
      __Pyx_GIVEREF(__pyx_t_9);
      PyTuple_SET_ITEM(__pyx_t_11, 0+1, __pyx_t_9);
      __pyx_t_9 = 0;
      __pyx_t_3 = __Pyx_PyObject_Call(__pyx_t_2, __pyx_t_11, NULL); if (unlikely(!__pyx_t_3)) __PYX_ERR(0, 98, __pyx_L1_error)
      __Pyx_GOTREF(__pyx_t_3);
      __Pyx_DECREF(__pyx_t_11); __pyx_t_11 = 0;
    }
  }
  __Pyx_DECREF(__pyx_t_2); __pyx_t_2 = 0;

  /* "dist_recv/rates.pyx":99
 * 
 *     d_rate = np.log2(np.real(np.linalg.det(nda_receiver_signal + nda_total_noise)) /
 *                      np.real(np.linalg.det(nda_total_noise)))             # <<<<<<<<<<<<<<
 * 
 *     if not (np.isreal(d_rate)):
 */
  __pyx_t_11 = __Pyx_GetModuleGlobalName(__pyx_n_s_np); if (unlikely(!__pyx_t_11)) __PYX_ERR(0, 99, __pyx_L1_error)
  __Pyx_GOTREF(__pyx_t_11);
  __pyx_t_9 = __Pyx_PyObject_GetAttrStr(__pyx_t_11, __pyx_n_s_real); if (unlikely(!__pyx_t_9)) __PYX_ERR(0, 99, __pyx_L1_error)
  __Pyx_GOTREF(__pyx_t_9);
  __Pyx_DECREF(__pyx_t_11); __pyx_t_11 = 0;
  __pyx_t_1 = __Pyx_GetModuleGlobalName(__pyx_n_s_np); if (unlikely(!__pyx_t_1)) __PYX_ERR(0, 99, __pyx_L1_error)
  __Pyx_GOTREF(__pyx_t_1);
  __pyx_t_8 = __Pyx_PyObject_GetAttrStr(__pyx_t_1, __pyx_n_s_linalg); if (unlikely(!__pyx_t_8)) __PYX_ERR(0, 99, __pyx_L1_error)
  __Pyx_GOTREF(__pyx_t_8);
  __Pyx_DECREF(__pyx_t_1); __pyx_t_1 = 0;
  __pyx_t_1 = __Pyx_PyObject_GetAttrStr(__pyx_t_8, __pyx_n_s_det); if (unlikely(!__pyx_t_1)) __PYX_ERR(0, 99, __pyx_L1_error)
  __Pyx_GOTREF(__pyx_t_1);
  __Pyx_DECREF(__pyx_t_8); __pyx_t_8 = 0;
  __pyx_t_8 = NULL;
  if (CYTHON_UNPACK_METHODS && likely(PyMethod_Check(__pyx_t_1))) {
    __pyx_t_8 = PyMethod_GET_SELF(__pyx_t_1);
    if (likely(__pyx_t_8)) {
      PyObject* function = PyMethod_GET_FUNCTION(__pyx_t_1);
      __Pyx_INCREF(__pyx_t_8);
      __Pyx_INCREF(function);
      __Pyx_DECREF_SET(__pyx_t_1, function);
    }
  }
  if (!__pyx_t_8) {
    __pyx_t_11 = __Pyx_PyObject_CallOneArg(__pyx_t_1, __pyx_v_nda_total_noise); if (unlikely(!__pyx_t_11)) __PYX_ERR(0, 99, __pyx_L1_error)
    __Pyx_GOTREF(__pyx_t_11);
  } else {
    #if CYTHON_FAST_PYCALL
    if (PyFunction_Check(__pyx_t_1)) {
      PyObject *__pyx_temp[2] = {__pyx_t_8, __pyx_v_nda_total_noise};
      __pyx_t_11 = __Pyx_PyFunction_FastCall(__pyx_t_1, __pyx_temp+1-1, 1+1); if (unlikely(!__pyx_t_11)) __PYX_ERR(0, 99, __pyx_L1_error)
      __Pyx_XDECREF(__pyx_t_8); __pyx_t_8 = 0;
      __Pyx_GOTREF(__pyx_t_11);
    } else
    #endif
    #if CYTHON_FAST_PYCCALL
    if (__Pyx_PyFastCFunction_Check(__pyx_t_1)) {
      PyObject *__pyx_temp[2] = {__pyx_t_8, __pyx_v_nda_total_noise};
      __pyx_t_11 = __Pyx_PyCFunction_FastCall(__pyx_t_1, __pyx_temp+1-1, 1+1); if (unlikely(!__pyx_t_11)) __PYX_ERR(0, 99, __pyx_L1_error)
      __Pyx_XDECREF(__pyx_t_8); __pyx_t_8 = 0;
      __Pyx_GOTREF(__pyx_t_11);
    } else
    #endif
    {
      __pyx_t_10 = PyTuple_New(1+1); if (unlikely(!__pyx_t_10)) __PYX_ERR(0, 99, __pyx_L1_error)
      __Pyx_GOTREF(__pyx_t_10);
      __Pyx_GIVEREF(__pyx_t_8); PyTuple_SET_ITEM(__pyx_t_10, 0, __pyx_t_8); __pyx_t_8 = NULL;
      __Pyx_INCREF(__pyx_v_nda_total_noise);
      __Pyx_GIVEREF(__pyx_v_nda_total_noise);
      PyTuple_SET_ITEM(__pyx_t_10, 0+1, __pyx_v_nda_total_noise);
      __pyx_t_11 = __Pyx_PyObject_Call(__pyx_t_1, __pyx_t_10, NULL); if (unlikely(!__pyx_t_11)) __PYX_ERR(0, 99, __pyx_L1_error)
      __Pyx_GOTREF(__pyx_t_11);
      __Pyx_DECREF(__pyx_t_10); __pyx_t_10 = 0;
    }
  }
  __Pyx_DECREF(__pyx_t_1); __pyx_t_1 = 0;
  __pyx_t_1 = NULL;
  if (CYTHON_UNPACK_METHODS && unlikely(PyMethod_Check(__pyx_t_9))) {
    __pyx_t_1 = PyMethod_GET_SELF(__pyx_t_9);
    if (likely(__pyx_t_1)) {
      PyObject* function = PyMethod_GET_FUNCTION(__pyx_t_9);
      __Pyx_INCREF(__pyx_t_1);
      __Pyx_INCREF(function);
      __Pyx_DECREF_SET(__pyx_t_9, function);
    }
  }
  if (!__pyx_t_1) {
    __pyx_t_2 = __Pyx_PyObject_CallOneArg(__pyx_t_9, __pyx_t_11); if (unlikely(!__pyx_t_2)) __PYX_ERR(0, 99, __pyx_L1_error)
    __Pyx_DECREF(__pyx_t_11); __pyx_t_11 = 0;
    __Pyx_GOTREF(__pyx_t_2);
  } else {
    #if CYTHON_FAST_PYCALL
    if (PyFunction_Check(__pyx_t_9)) {
      PyObject *__pyx_temp[2] = {__pyx_t_1, __pyx_t_11};
      __pyx_t_2 = __Pyx_PyFunction_FastCall(__pyx_t_9, __pyx_temp+1-1, 1+1); if (unlikely(!__pyx_t_2)) __PYX_ERR(0, 99, __pyx_L1_error)
      __Pyx_XDECREF(__pyx_t_1); __pyx_t_1 = 0;
      __Pyx_GOTREF(__pyx_t_2);
      __Pyx_DECREF(__pyx_t_11); __pyx_t_11 = 0;
    } else
    #endif
    #if CYTHON_FAST_PYCCALL
    if (__Pyx_PyFastCFunction_Check(__pyx_t_9)) {
      PyObject *__pyx_temp[2] = {__pyx_t_1, __pyx_t_11};
      __pyx_t_2 = __Pyx_PyCFunction_FastCall(__pyx_t_9, __pyx_temp+1-1, 1+1); if (unlikely(!__pyx_t_2)) __PYX_ERR(0, 99, __pyx_L1_error)
      __Pyx_XDECREF(__pyx_t_1); __pyx_t_1 = 0;
      __Pyx_GOTREF(__pyx_t_2);
      __Pyx_DECREF(__pyx_t_11); __pyx_t_11 = 0;
    } else
    #endif
    {
      __pyx_t_10 = PyTuple_New(1+1); if (unlikely(!__pyx_t_10)) __PYX_ERR(0, 99, __pyx_L1_error)
      __Pyx_GOTREF(__pyx_t_10);
      __Pyx_GIVEREF(__pyx_t_1); PyTuple_SET_ITEM(__pyx_t_10, 0, __pyx_t_1); __pyx_t_1 = NULL;
      __Pyx_GIVEREF(__pyx_t_11);
      PyTuple_SET_ITEM(__pyx_t_10, 0+1, __pyx_t_11);
      __pyx_t_11 = 0;
      __pyx_t_2 = __Pyx_PyObject_Call(__pyx_t_9, __pyx_t_10, NULL); if (unlikely(!__pyx_t_2)) __PYX_ERR(0, 99, __pyx_L1_error)
      __Pyx_GOTREF(__pyx_t_2);
      __Pyx_DECREF(__pyx_t_10); __pyx_t_10 = 0;
    }
  }
  __Pyx_DECREF(__pyx_t_9); __pyx_t_9 = 0;

  /* "dist_recv/rates.pyx":98
 *     nda_total_noise = nda_receiver_noise + np.diag(v_helper_distortion)
 * 
 *     d_rate = np.log2(np.real(np.linalg.det(nda_receiver_signal + nda_total_noise)) /             # <<<<<<<<<<<<<<
 *                      np.real(np.linalg.det(nda_total_noise)))
 * 
 */
  __pyx_t_9 = __Pyx_PyNumber_Divide(__pyx_t_3, __pyx_t_2); if (unlikely(!__pyx_t_9)) __PYX_ERR(0, 98, __pyx_L1_error)
  __Pyx_GOTREF(__pyx_t_9);
  __Pyx_DECREF(__pyx_t_3); __pyx_t_3 = 0;
  __Pyx_DECREF(__pyx_t_2); __pyx_t_2 = 0;
  __pyx_t_2 = NULL;
  if (CYTHON_UNPACK_METHODS && unlikely(PyMethod_Check(__pyx_t_4))) {
    __pyx_t_2 = PyMethod_GET_SELF(__pyx_t_4);
    if (likely(__pyx_t_2)) {
      PyObject* function = PyMethod_GET_FUNCTION(__pyx_t_4);
      __Pyx_INCREF(__pyx_t_2);
      __Pyx_INCREF(function);
      __Pyx_DECREF_SET(__pyx_t_4, function);
    }
  }
  if (!__pyx_t_2) {
    __pyx_t_7 = __Pyx_PyObject_CallOneArg(__pyx_t_4, __pyx_t_9); if (unlikely(!__pyx_t_7)) __PYX_ERR(0, 98, __pyx_L1_error)
    __Pyx_DECREF(__pyx_t_9); __pyx_t_9 = 0;
    __Pyx_GOTREF(__pyx_t_7);
  } else {
    #if CYTHON_FAST_PYCALL
    if (PyFunction_Check(__pyx_t_4)) {
      PyObject *__pyx_temp[2] = {__pyx_t_2, __pyx_t_9};
      __pyx_t_7 = __Pyx_PyFunction_FastCall(__pyx_t_4, __pyx_temp+1-1, 1+1); if (unlikely(!__pyx_t_7)) __PYX_ERR(0, 98, __pyx_L1_error)
      __Pyx_XDECREF(__pyx_t_2); __pyx_t_2 = 0;
      __Pyx_GOTREF(__pyx_t_7);
      __Pyx_DECREF(__pyx_t_9); __pyx_t_9 = 0;
    } else
    #endif
    #if CYTHON_FAST_PYCCALL
    if (__Pyx_PyFastCFunction_Check(__pyx_t_4)) {
      PyObject *__pyx_temp[2] = {__pyx_t_2, __pyx_t_9};
      __pyx_t_7 = __Pyx_PyCFunction_FastCall(__pyx_t_4, __pyx_temp+1-1, 1+1); if (unlikely(!__pyx_t_7)) __PYX_ERR(0, 98, __pyx_L1_error)
      __Pyx_XDECREF(__pyx_t_2); __pyx_t_2 = 0;
      __Pyx_GOTREF(__pyx_t_7);
      __Pyx_DECREF(__pyx_t_9); __pyx_t_9 = 0;
    } else
    #endif
    {
      __pyx_t_3 = PyTuple_New(1+1); if (unlikely(!__pyx_t_3)) __PYX_ERR(0, 98, __pyx_L1_error)
      __Pyx_GOTREF(__pyx_t_3);
      __Pyx_GIVEREF(__pyx_t_2); PyTuple_SET_ITEM(__pyx_t_3, 0, __pyx_t_2); __pyx_t_2 = NULL;
      __Pyx_GIVEREF(__pyx_t_9);
      PyTuple_SET_ITEM(__pyx_t_3, 0+1, __pyx_t_9);
      __pyx_t_9 = 0;
      __pyx_t_7 = __Pyx_PyObject_Call(__pyx_t_4, __pyx_t_3, NULL); if (unlikely(!__pyx_t_7)) __PYX_ERR(0, 98, __pyx_L1_error)
      __Pyx_GOTREF(__pyx_t_7);
      __Pyx_DECREF(__pyx_t_3); __pyx_t_3 = 0;
    }
  }
  __Pyx_DECREF(__pyx_t_4); __pyx_t_4 = 0;
  __pyx_v_d_rate = __pyx_t_7;
  __pyx_t_7 = 0;

  /* "dist_recv/rates.pyx":101
 *                      np.real(np.linalg.det(nda_total_noise)))
 * 
 *     if not (np.isreal(d_rate)):             # <<<<<<<<<<<<<<
 *         raise ValueError('rate_ga gives complex rate for arguments')
 *     if d_rate < 0:
 */
  __pyx_t_4 = __Pyx_GetModuleGlobalName(__pyx_n_s_np); if (unlikely(!__pyx_t_4)) __PYX_ERR(0, 101, __pyx_L1_error)
  __Pyx_GOTREF(__pyx_t_4);
  __pyx_t_3 = __Pyx_PyObject_GetAttrStr(__pyx_t_4, __pyx_n_s_isreal); if (unlikely(!__pyx_t_3)) __PYX_ERR(0, 101, __pyx_L1_error)
  __Pyx_GOTREF(__pyx_t_3);
  __Pyx_DECREF(__pyx_t_4); __pyx_t_4 = 0;
  __pyx_t_4 = NULL;
  if (CYTHON_UNPACK_METHODS && unlikely(PyMethod_Check(__pyx_t_3))) {
    __pyx_t_4 = PyMethod_GET_SELF(__pyx_t_3);
    if (likely(__pyx_t_4)) {
      PyObject* function = PyMethod_GET_FUNCTION(__pyx_t_3);
      __Pyx_INCREF(__pyx_t_4);
      __Pyx_INCREF(function);
      __Pyx_DECREF_SET(__pyx_t_3, function);
    }
  }
  if (!__pyx_t_4) {
    __pyx_t_7 = __Pyx_PyObject_CallOneArg(__pyx_t_3, __pyx_v_d_rate); if (unlikely(!__pyx_t_7)) __PYX_ERR(0, 101, __pyx_L1_error)
    __Pyx_GOTREF(__pyx_t_7);
  } else {
    #if CYTHON_FAST_PYCALL
    if (PyFunction_Check(__pyx_t_3)) {
      PyObject *__pyx_temp[2] = {__pyx_t_4, __pyx_v_d_rate};
      __pyx_t_7 = __Pyx_PyFunction_FastCall(__pyx_t_3, __pyx_temp+1-1, 1+1); if (unlikely(!__pyx_t_7)) __PYX_ERR(0, 101, __pyx_L1_error)
      __Pyx_XDECREF(__pyx_t_4); __pyx_t_4 = 0;
      __Pyx_GOTREF(__pyx_t_7);
    } else
    #endif
    #if CYTHON_FAST_PYCCALL
    if (__Pyx_PyFastCFunction_Check(__pyx_t_3)) {
      PyObject *__pyx_temp[2] = {__pyx_t_4, __pyx_v_d_rate};
      __pyx_t_7 = __Pyx_PyCFunction_FastCall(__pyx_t_3, __pyx_temp+1-1, 1+1); if (unlikely(!__pyx_t_7)) __PYX_ERR(0, 101, __pyx_L1_error)
      __Pyx_XDECREF(__pyx_t_4); __pyx_t_4 = 0;
      __Pyx_GOTREF(__pyx_t_7);
    } else
    #endif
    {
      __pyx_t_9 = PyTuple_New(1+1); if (unlikely(!__pyx_t_9)) __PYX_ERR(0, 101, __pyx_L1_error)
      __Pyx_GOTREF(__pyx_t_9);
      __Pyx_GIVEREF(__pyx_t_4); PyTuple_SET_ITEM(__pyx_t_9, 0, __pyx_t_4); __pyx_t_4 = NULL;
      __Pyx_INCREF(__pyx_v_d_rate);
      __Pyx_GIVEREF(__pyx_v_d_rate);
      PyTuple_SET_ITEM(__pyx_t_9, 0+1, __pyx_v_d_rate);
      __pyx_t_7 = __Pyx_PyObject_Call(__pyx_t_3, __pyx_t_9, NULL); if (unlikely(!__pyx_t_7)) __PYX_ERR(0, 101, __pyx_L1_error)
      __Pyx_GOTREF(__pyx_t_7);
      __Pyx_DECREF(__pyx_t_9); __pyx_t_9 = 0;
    }
  }
  __Pyx_DECREF(__pyx_t_3); __pyx_t_3 = 0;
  __pyx_t_5 = __Pyx_PyObject_IsTrue(__pyx_t_7); if (unlikely(__pyx_t_5 < 0)) __PYX_ERR(0, 101, __pyx_L1_error)
  __Pyx_DECREF(__pyx_t_7); __pyx_t_7 = 0;
  __pyx_t_12 = ((!__pyx_t_5) != 0);
  if (__pyx_t_12) {

    /* "dist_recv/rates.pyx":102
 * 
 *     if not (np.isreal(d_rate)):
 *         raise ValueError('rate_ga gives complex rate for arguments')             # <<<<<<<<<<<<<<
 *     if d_rate < 0:
 *         raise ValueError('rate_ga gives negative rate for arguments')
 */
    __pyx_t_7 = __Pyx_PyObject_Call(__pyx_builtin_ValueError, __pyx_tuple__9, NULL); if (unlikely(!__pyx_t_7)) __PYX_ERR(0, 102, __pyx_L1_error)
    __Pyx_GOTREF(__pyx_t_7);
    __Pyx_Raise(__pyx_t_7, 0, 0, 0);
    __Pyx_DECREF(__pyx_t_7); __pyx_t_7 = 0;
    __PYX_ERR(0, 102, __pyx_L1_error)

    /* "dist_recv/rates.pyx":101
 *                      np.real(np.linalg.det(nda_total_noise)))
 * 
 *     if not (np.isreal(d_rate)):             # <<<<<<<<<<<<<<
 *         raise ValueError('rate_ga gives complex rate for arguments')
 *     if d_rate < 0:
 */
  }

  /* "dist_recv/rates.pyx":103
 *     if not (np.isreal(d_rate)):
 *         raise ValueError('rate_ga gives complex rate for arguments')
 *     if d_rate < 0:             # <<<<<<<<<<<<<<
 *         raise ValueError('rate_ga gives negative rate for arguments')
 * 
 */
  __pyx_t_7 = PyObject_RichCompare(__pyx_v_d_rate, __pyx_int_0, Py_LT); __Pyx_XGOTREF(__pyx_t_7); if (unlikely(!__pyx_t_7)) __PYX_ERR(0, 103, __pyx_L1_error)
  __pyx_t_12 = __Pyx_PyObject_IsTrue(__pyx_t_7); if (unlikely(__pyx_t_12 < 0)) __PYX_ERR(0, 103, __pyx_L1_error)
  __Pyx_DECREF(__pyx_t_7); __pyx_t_7 = 0;
  if (__pyx_t_12) {

    /* "dist_recv/rates.pyx":104
 *         raise ValueError('rate_ga gives complex rate for arguments')
 *     if d_rate < 0:
 *         raise ValueError('rate_ga gives negative rate for arguments')             # <<<<<<<<<<<<<<
 * 
 *     return d_rate
 */
    __pyx_t_7 = __Pyx_PyObject_Call(__pyx_builtin_ValueError, __pyx_tuple__10, NULL); if (unlikely(!__pyx_t_7)) __PYX_ERR(0, 104, __pyx_L1_error)
    __Pyx_GOTREF(__pyx_t_7);
    __Pyx_Raise(__pyx_t_7, 0, 0, 0);
    __Pyx_DECREF(__pyx_t_7); __pyx_t_7 = 0;
    __PYX_ERR(0, 104, __pyx_L1_error)

    /* "dist_recv/rates.pyx":103
 *     if not (np.isreal(d_rate)):
 *         raise ValueError('rate_ga gives complex rate for arguments')
 *     if d_rate < 0:             # <<<<<<<<<<<<<<
 *         raise ValueError('rate_ga gives negative rate for arguments')
 * 
 */
  }

  /* "dist_recv/rates.pyx":106
 *         raise ValueError('rate_ga gives negative rate for arguments')
 * 
 *     return d_rate             # <<<<<<<<<<<<<<
 * 
 * 
 */
  __Pyx_XDECREF(__pyx_r);
  __Pyx_INCREF(__pyx_v_d_rate);
  __pyx_r = __pyx_v_d_rate;
  goto __pyx_L0;

  /* "dist_recv/rates.pyx":60
 * 
 * 
 * def rate_ga(v_channel, nda_interf, v_bits):             # <<<<<<<<<<<<<<
 *     """ Rate for Gaussian approximation to distributed receive with reception at base
 *         Input:
 */

  /* function exit code */
  __pyx_L1_error:;
  __Pyx_XDECREF(__pyx_t_1);
  __Pyx_XDECREF(__pyx_t_2);
  __Pyx_XDECREF(__pyx_t_3);
  __Pyx_XDECREF(__pyx_t_4);
  __Pyx_XDECREF(__pyx_t_7);
  __Pyx_XDECREF(__pyx_t_8);
  __Pyx_XDECREF(__pyx_t_9);
  __Pyx_XDECREF(__pyx_t_10);
  __Pyx_XDECREF(__pyx_t_11);
  __Pyx_AddTraceback("dist_recv.rates.rate_ga", __pyx_clineno, __pyx_lineno, __pyx_filename);
  __pyx_r = NULL;
  __pyx_L0:;
  __Pyx_XDECREF(__pyx_v_v_bits_u);
  __Pyx_XDECREF(__pyx_v_v_using);
  __Pyx_XDECREF(__pyx_v_n_using);
  __Pyx_XDECREF(__pyx_v_v_channel_u);
  __Pyx_XDECREF(__pyx_v_nda_interf_u);
  __Pyx_XDECREF(__pyx_v_nda_receiver_noise);
  __Pyx_XDECREF(__pyx_v_nda_receiver_signal);
  __Pyx_XDECREF(__pyx_v_v_helper_distortion);
  __Pyx_XDECREF(__pyx_v_nda_total_noise);
  __Pyx_XDECREF(__pyx_v_d_rate);
  __Pyx_XGIVEREF(__pyx_r);
  __Pyx_TraceReturn(__pyx_r, 0);
  __Pyx_RefNannyFinishContext();
  return __pyx_r;
}

/* "dist_recv/rates.pyx":109
 * 
 * 
 * def rate_dc(v_channel, nda_interf, v_dc_bits, v_ga_bits, d_lambda):             # <<<<<<<<<<<<<<
 *     """ Rate for Distributed Compression distributed receive with reception at base
 *         Input:
 */

/* Python wrapper */
static PyObject *__pyx_pw_9dist_recv_5rates_7rate_dc(PyObject *__pyx_self, PyObject *__pyx_args, PyObject *__pyx_kwds); /*proto*/
static char __pyx_doc_9dist_recv_5rates_6rate_dc[] = " Rate for Distributed Compression distributed receive with reception at base\n        Input:\n            v_channel = Channel vector h (size N+1 x 1)\n            nda_interf = Interference covariance matrix Sigma (size N+1 x N+1)\n            v_dc_bits = Post-compression helper encoding rates. (size N x 1)\n            v_ga_bits = Pre-compression Gaussian encoder rates. (size N x 1)\n            d_lambda = Hull parameter\n        Output:\n            d_rate = Rate (in bits), 0 if configuration is not valid\n    ";
static PyMethodDef __pyx_mdef_9dist_recv_5rates_7rate_dc = {"rate_dc", (PyCFunction)__pyx_pw_9dist_recv_5rates_7rate_dc, METH_VARARGS|METH_KEYWORDS, __pyx_doc_9dist_recv_5rates_6rate_dc};
static PyObject *__pyx_pw_9dist_recv_5rates_7rate_dc(PyObject *__pyx_self, PyObject *__pyx_args, PyObject *__pyx_kwds) {
  PyObject *__pyx_v_v_channel = 0;
  PyObject *__pyx_v_nda_interf = 0;
  PyObject *__pyx_v_v_dc_bits = 0;
  PyObject *__pyx_v_v_ga_bits = 0;
  PyObject *__pyx_v_d_lambda = 0;
  PyObject *__pyx_r = 0;
  __Pyx_RefNannyDeclarations
  __Pyx_RefNannySetupContext("rate_dc (wrapper)", 0);
  {
    static PyObject **__pyx_pyargnames[] = {&__pyx_n_s_v_channel,&__pyx_n_s_nda_interf,&__pyx_n_s_v_dc_bits,&__pyx_n_s_v_ga_bits,&__pyx_n_s_d_lambda,0};
    PyObject* values[5] = {0,0,0,0,0};
    if (unlikely(__pyx_kwds)) {
      Py_ssize_t kw_args;
      const Py_ssize_t pos_args = PyTuple_GET_SIZE(__pyx_args);
      switch (pos_args) {
        case  5: values[4] = PyTuple_GET_ITEM(__pyx_args, 4);
        case  4: values[3] = PyTuple_GET_ITEM(__pyx_args, 3);
        case  3: values[2] = PyTuple_GET_ITEM(__pyx_args, 2);
        case  2: values[1] = PyTuple_GET_ITEM(__pyx_args, 1);
        case  1: values[0] = PyTuple_GET_ITEM(__pyx_args, 0);
        case  0: break;
        default: goto __pyx_L5_argtuple_error;
      }
      kw_args = PyDict_Size(__pyx_kwds);
      switch (pos_args) {
        case  0:
        if (likely((values[0] = PyDict_GetItem(__pyx_kwds, __pyx_n_s_v_channel)) != 0)) kw_args--;
        else goto __pyx_L5_argtuple_error;
        case  1:
        if (likely((values[1] = PyDict_GetItem(__pyx_kwds, __pyx_n_s_nda_interf)) != 0)) kw_args--;
        else {
          __Pyx_RaiseArgtupleInvalid("rate_dc", 1, 5, 5, 1); __PYX_ERR(0, 109, __pyx_L3_error)
        }
        case  2:
        if (likely((values[2] = PyDict_GetItem(__pyx_kwds, __pyx_n_s_v_dc_bits)) != 0)) kw_args--;
        else {
          __Pyx_RaiseArgtupleInvalid("rate_dc", 1, 5, 5, 2); __PYX_ERR(0, 109, __pyx_L3_error)
        }
        case  3:
        if (likely((values[3] = PyDict_GetItem(__pyx_kwds, __pyx_n_s_v_ga_bits)) != 0)) kw_args--;
        else {
          __Pyx_RaiseArgtupleInvalid("rate_dc", 1, 5, 5, 3); __PYX_ERR(0, 109, __pyx_L3_error)
        }
        case  4:
        if (likely((values[4] = PyDict_GetItem(__pyx_kwds, __pyx_n_s_d_lambda)) != 0)) kw_args--;
        else {
          __Pyx_RaiseArgtupleInvalid("rate_dc", 1, 5, 5, 4); __PYX_ERR(0, 109, __pyx_L3_error)
        }
      }
      if (unlikely(kw_args > 0)) {
        if (unlikely(__Pyx_ParseOptionalKeywords(__pyx_kwds, __pyx_pyargnames, 0, values, pos_args, "rate_dc") < 0)) __PYX_ERR(0, 109, __pyx_L3_error)
      }
    } else if (PyTuple_GET_SIZE(__pyx_args) != 5) {
      goto __pyx_L5_argtuple_error;
    } else {
      values[0] = PyTuple_GET_ITEM(__pyx_args, 0);
      values[1] = PyTuple_GET_ITEM(__pyx_args, 1);
      values[2] = PyTuple_GET_ITEM(__pyx_args, 2);
      values[3] = PyTuple_GET_ITEM(__pyx_args, 3);
      values[4] = PyTuple_GET_ITEM(__pyx_args, 4);
    }
    __pyx_v_v_channel = values[0];
    __pyx_v_nda_interf = values[1];
    __pyx_v_v_dc_bits = values[2];
    __pyx_v_v_ga_bits = values[3];
    __pyx_v_d_lambda = values[4];
  }
  goto __pyx_L4_argument_unpacking_done;
  __pyx_L5_argtuple_error:;
  __Pyx_RaiseArgtupleInvalid("rate_dc", 1, 5, 5, PyTuple_GET_SIZE(__pyx_args)); __PYX_ERR(0, 109, __pyx_L3_error)
  __pyx_L3_error:;
  __Pyx_AddTraceback("dist_recv.rates.rate_dc", __pyx_clineno, __pyx_lineno, __pyx_filename);
  __Pyx_RefNannyFinishContext();
  return NULL;
  __pyx_L4_argument_unpacking_done:;
  __pyx_r = __pyx_pf_9dist_recv_5rates_6rate_dc(__pyx_self, __pyx_v_v_channel, __pyx_v_nda_interf, __pyx_v_v_dc_bits, __pyx_v_v_ga_bits, __pyx_v_d_lambda);

  /* function exit code */
  __Pyx_RefNannyFinishContext();
  return __pyx_r;
}

static PyObject *__pyx_pf_9dist_recv_5rates_6rate_dc(CYTHON_UNUSED PyObject *__pyx_self, PyObject *__pyx_v_v_channel, PyObject *__pyx_v_nda_interf, PyObject *__pyx_v_v_dc_bits, PyObject *__pyx_v_v_ga_bits, PyObject *__pyx_v_d_lambda) {
  PyObject *__pyx_v_b_is_valid = NULL;
  PyObject *__pyx_r = NULL;
  __Pyx_TraceDeclarations
  __Pyx_RefNannyDeclarations
  PyObject *__pyx_t_1 = NULL;
  PyObject *__pyx_t_2 = NULL;
  PyObject *__pyx_t_3 = NULL;
  int __pyx_t_4;
  PyObject *__pyx_t_5 = NULL;
  int __pyx_t_6;
  __Pyx_TraceFrameInit(__pyx_codeobj__11)
  __Pyx_RefNannySetupContext("rate_dc", 0);
  __Pyx_TraceCall("rate_dc", __pyx_f[0], 109, 0, __PYX_ERR(0, 109, __pyx_L1_error));

  /* "dist_recv/rates.pyx":120
 *             d_rate = Rate (in bits), 0 if configuration is not valid
 *     """
 *     b_is_valid = dc.checkdc(v_channel, nda_interf, v_dc_bits, v_ga_bits, d_lambda)             # <<<<<<<<<<<<<<
 *     if b_is_valid:
 *         return rate_ga(v_channel, nda_interf, v_ga_bits) - d_lambda
 */
  __pyx_t_2 = __Pyx_GetModuleGlobalName(__pyx_n_s_dc); if (unlikely(!__pyx_t_2)) __PYX_ERR(0, 120, __pyx_L1_error)
  __Pyx_GOTREF(__pyx_t_2);
  __pyx_t_3 = __Pyx_PyObject_GetAttrStr(__pyx_t_2, __pyx_n_s_checkdc); if (unlikely(!__pyx_t_3)) __PYX_ERR(0, 120, __pyx_L1_error)
  __Pyx_GOTREF(__pyx_t_3);
  __Pyx_DECREF(__pyx_t_2); __pyx_t_2 = 0;
  __pyx_t_2 = NULL;
  __pyx_t_4 = 0;
  if (CYTHON_UNPACK_METHODS && unlikely(PyMethod_Check(__pyx_t_3))) {
    __pyx_t_2 = PyMethod_GET_SELF(__pyx_t_3);
    if (likely(__pyx_t_2)) {
      PyObject* function = PyMethod_GET_FUNCTION(__pyx_t_3);
      __Pyx_INCREF(__pyx_t_2);
      __Pyx_INCREF(function);
      __Pyx_DECREF_SET(__pyx_t_3, function);
      __pyx_t_4 = 1;
    }
  }
  #if CYTHON_FAST_PYCALL
  if (PyFunction_Check(__pyx_t_3)) {
    PyObject *__pyx_temp[6] = {__pyx_t_2, __pyx_v_v_channel, __pyx_v_nda_interf, __pyx_v_v_dc_bits, __pyx_v_v_ga_bits, __pyx_v_d_lambda};
    __pyx_t_1 = __Pyx_PyFunction_FastCall(__pyx_t_3, __pyx_temp+1-__pyx_t_4, 5+__pyx_t_4); if (unlikely(!__pyx_t_1)) __PYX_ERR(0, 120, __pyx_L1_error)
    __Pyx_XDECREF(__pyx_t_2); __pyx_t_2 = 0;
    __Pyx_GOTREF(__pyx_t_1);
  } else
  #endif
  #if CYTHON_FAST_PYCCALL
  if (__Pyx_PyFastCFunction_Check(__pyx_t_3)) {
    PyObject *__pyx_temp[6] = {__pyx_t_2, __pyx_v_v_channel, __pyx_v_nda_interf, __pyx_v_v_dc_bits, __pyx_v_v_ga_bits, __pyx_v_d_lambda};
    __pyx_t_1 = __Pyx_PyCFunction_FastCall(__pyx_t_3, __pyx_temp+1-__pyx_t_4, 5+__pyx_t_4); if (unlikely(!__pyx_t_1)) __PYX_ERR(0, 120, __pyx_L1_error)
    __Pyx_XDECREF(__pyx_t_2); __pyx_t_2 = 0;
    __Pyx_GOTREF(__pyx_t_1);
  } else
  #endif
  {
    __pyx_t_5 = PyTuple_New(5+__pyx_t_4); if (unlikely(!__pyx_t_5)) __PYX_ERR(0, 120, __pyx_L1_error)
    __Pyx_GOTREF(__pyx_t_5);
    if (__pyx_t_2) {
      __Pyx_GIVEREF(__pyx_t_2); PyTuple_SET_ITEM(__pyx_t_5, 0, __pyx_t_2); __pyx_t_2 = NULL;
    }
    __Pyx_INCREF(__pyx_v_v_channel);
    __Pyx_GIVEREF(__pyx_v_v_channel);
    PyTuple_SET_ITEM(__pyx_t_5, 0+__pyx_t_4, __pyx_v_v_channel);
    __Pyx_INCREF(__pyx_v_nda_interf);
    __Pyx_GIVEREF(__pyx_v_nda_interf);
    PyTuple_SET_ITEM(__pyx_t_5, 1+__pyx_t_4, __pyx_v_nda_interf);
    __Pyx_INCREF(__pyx_v_v_dc_bits);
    __Pyx_GIVEREF(__pyx_v_v_dc_bits);
    PyTuple_SET_ITEM(__pyx_t_5, 2+__pyx_t_4, __pyx_v_v_dc_bits);
    __Pyx_INCREF(__pyx_v_v_ga_bits);
    __Pyx_GIVEREF(__pyx_v_v_ga_bits);
    PyTuple_SET_ITEM(__pyx_t_5, 3+__pyx_t_4, __pyx_v_v_ga_bits);
    __Pyx_INCREF(__pyx_v_d_lambda);
    __Pyx_GIVEREF(__pyx_v_d_lambda);
    PyTuple_SET_ITEM(__pyx_t_5, 4+__pyx_t_4, __pyx_v_d_lambda);
    __pyx_t_1 = __Pyx_PyObject_Call(__pyx_t_3, __pyx_t_5, NULL); if (unlikely(!__pyx_t_1)) __PYX_ERR(0, 120, __pyx_L1_error)
    __Pyx_GOTREF(__pyx_t_1);
    __Pyx_DECREF(__pyx_t_5); __pyx_t_5 = 0;
  }
  __Pyx_DECREF(__pyx_t_3); __pyx_t_3 = 0;
  __pyx_v_b_is_valid = __pyx_t_1;
  __pyx_t_1 = 0;

  /* "dist_recv/rates.pyx":121
 *     """
 *     b_is_valid = dc.checkdc(v_channel, nda_interf, v_dc_bits, v_ga_bits, d_lambda)
 *     if b_is_valid:             # <<<<<<<<<<<<<<
 *         return rate_ga(v_channel, nda_interf, v_ga_bits) - d_lambda
 *     else:
 */
  __pyx_t_6 = __Pyx_PyObject_IsTrue(__pyx_v_b_is_valid); if (unlikely(__pyx_t_6 < 0)) __PYX_ERR(0, 121, __pyx_L1_error)
  if (__pyx_t_6) {

    /* "dist_recv/rates.pyx":122
 *     b_is_valid = dc.checkdc(v_channel, nda_interf, v_dc_bits, v_ga_bits, d_lambda)
 *     if b_is_valid:
 *         return rate_ga(v_channel, nda_interf, v_ga_bits) - d_lambda             # <<<<<<<<<<<<<<
 *     else:
 *         return 0
 */
    __Pyx_XDECREF(__pyx_r);
    __pyx_t_3 = __Pyx_GetModuleGlobalName(__pyx_n_s_rate_ga); if (unlikely(!__pyx_t_3)) __PYX_ERR(0, 122, __pyx_L1_error)
    __Pyx_GOTREF(__pyx_t_3);
    __pyx_t_5 = NULL;
    __pyx_t_4 = 0;
    if (CYTHON_UNPACK_METHODS && unlikely(PyMethod_Check(__pyx_t_3))) {
      __pyx_t_5 = PyMethod_GET_SELF(__pyx_t_3);
      if (likely(__pyx_t_5)) {
        PyObject* function = PyMethod_GET_FUNCTION(__pyx_t_3);
        __Pyx_INCREF(__pyx_t_5);
        __Pyx_INCREF(function);
        __Pyx_DECREF_SET(__pyx_t_3, function);
        __pyx_t_4 = 1;
      }
    }
    #if CYTHON_FAST_PYCALL
    if (PyFunction_Check(__pyx_t_3)) {
      PyObject *__pyx_temp[4] = {__pyx_t_5, __pyx_v_v_channel, __pyx_v_nda_interf, __pyx_v_v_ga_bits};
      __pyx_t_1 = __Pyx_PyFunction_FastCall(__pyx_t_3, __pyx_temp+1-__pyx_t_4, 3+__pyx_t_4); if (unlikely(!__pyx_t_1)) __PYX_ERR(0, 122, __pyx_L1_error)
      __Pyx_XDECREF(__pyx_t_5); __pyx_t_5 = 0;
      __Pyx_GOTREF(__pyx_t_1);
    } else
    #endif
    #if CYTHON_FAST_PYCCALL
    if (__Pyx_PyFastCFunction_Check(__pyx_t_3)) {
      PyObject *__pyx_temp[4] = {__pyx_t_5, __pyx_v_v_channel, __pyx_v_nda_interf, __pyx_v_v_ga_bits};
      __pyx_t_1 = __Pyx_PyCFunction_FastCall(__pyx_t_3, __pyx_temp+1-__pyx_t_4, 3+__pyx_t_4); if (unlikely(!__pyx_t_1)) __PYX_ERR(0, 122, __pyx_L1_error)
      __Pyx_XDECREF(__pyx_t_5); __pyx_t_5 = 0;
      __Pyx_GOTREF(__pyx_t_1);
    } else
    #endif
    {
      __pyx_t_2 = PyTuple_New(3+__pyx_t_4); if (unlikely(!__pyx_t_2)) __PYX_ERR(0, 122, __pyx_L1_error)
      __Pyx_GOTREF(__pyx_t_2);
      if (__pyx_t_5) {
        __Pyx_GIVEREF(__pyx_t_5); PyTuple_SET_ITEM(__pyx_t_2, 0, __pyx_t_5); __pyx_t_5 = NULL;
      }
      __Pyx_INCREF(__pyx_v_v_channel);
      __Pyx_GIVEREF(__pyx_v_v_channel);
      PyTuple_SET_ITEM(__pyx_t_2, 0+__pyx_t_4, __pyx_v_v_channel);
      __Pyx_INCREF(__pyx_v_nda_interf);
      __Pyx_GIVEREF(__pyx_v_nda_interf);
      PyTuple_SET_ITEM(__pyx_t_2, 1+__pyx_t_4, __pyx_v_nda_interf);
      __Pyx_INCREF(__pyx_v_v_ga_bits);
      __Pyx_GIVEREF(__pyx_v_v_ga_bits);
      PyTuple_SET_ITEM(__pyx_t_2, 2+__pyx_t_4, __pyx_v_v_ga_bits);
      __pyx_t_1 = __Pyx_PyObject_Call(__pyx_t_3, __pyx_t_2, NULL); if (unlikely(!__pyx_t_1)) __PYX_ERR(0, 122, __pyx_L1_error)
      __Pyx_GOTREF(__pyx_t_1);
      __Pyx_DECREF(__pyx_t_2); __pyx_t_2 = 0;
    }
    __Pyx_DECREF(__pyx_t_3); __pyx_t_3 = 0;
    __pyx_t_3 = PyNumber_Subtract(__pyx_t_1, __pyx_v_d_lambda); if (unlikely(!__pyx_t_3)) __PYX_ERR(0, 122, __pyx_L1_error)
    __Pyx_GOTREF(__pyx_t_3);
    __Pyx_DECREF(__pyx_t_1); __pyx_t_1 = 0;
    __pyx_r = __pyx_t_3;
    __pyx_t_3 = 0;
    goto __pyx_L0;

    /* "dist_recv/rates.pyx":121
 *     """
 *     b_is_valid = dc.checkdc(v_channel, nda_interf, v_dc_bits, v_ga_bits, d_lambda)
 *     if b_is_valid:             # <<<<<<<<<<<<<<
 *         return rate_ga(v_channel, nda_interf, v_ga_bits) - d_lambda
 *     else:
 */
  }

  /* "dist_recv/rates.pyx":124
 *         return rate_ga(v_channel, nda_interf, v_ga_bits) - d_lambda
 *     else:
 *         return 0             # <<<<<<<<<<<<<<
 */
  /*else*/ {
    __Pyx_XDECREF(__pyx_r);
    __Pyx_INCREF(__pyx_int_0);
    __pyx_r = __pyx_int_0;
    goto __pyx_L0;
  }

  /* "dist_recv/rates.pyx":109
 * 
 * 
 * def rate_dc(v_channel, nda_interf, v_dc_bits, v_ga_bits, d_lambda):             # <<<<<<<<<<<<<<
 *     """ Rate for Distributed Compression distributed receive with reception at base
 *         Input:
 */

  /* function exit code */
  __pyx_L1_error:;
  __Pyx_XDECREF(__pyx_t_1);
  __Pyx_XDECREF(__pyx_t_2);
  __Pyx_XDECREF(__pyx_t_3);
  __Pyx_XDECREF(__pyx_t_5);
  __Pyx_AddTraceback("dist_recv.rates.rate_dc", __pyx_clineno, __pyx_lineno, __pyx_filename);
  __pyx_r = NULL;
  __pyx_L0:;
  __Pyx_XDECREF(__pyx_v_b_is_valid);
  __Pyx_XGIVEREF(__pyx_r);
  __Pyx_TraceReturn(__pyx_r, 0);
  __Pyx_RefNannyFinishContext();
  return __pyx_r;
}

static PyMethodDef __pyx_methods[] = {
  {0, 0, 0, 0}
};

#if PY_MAJOR_VERSION >= 3
static struct PyModuleDef __pyx_moduledef = {
  #if PY_VERSION_HEX < 0x03020000
    { PyObject_HEAD_INIT(NULL) NULL, 0, NULL },
  #else
    PyModuleDef_HEAD_INIT,
  #endif
    "rates",
    __pyx_k_Rates_for_Distributed_Receive, /* m_doc */
    -1, /* m_size */
    __pyx_methods /* m_methods */,
    NULL, /* m_reload */
    NULL, /* m_traverse */
    NULL, /* m_clear */
    NULL /* m_free */
};
#endif

static __Pyx_StringTabEntry __pyx_string_tab[] = {
  {&__pyx_n_s_D_MIN_USEFUL_BITRATE, __pyx_k_D_MIN_USEFUL_BITRATE, sizeof(__pyx_k_D_MIN_USEFUL_BITRATE), 0, 0, 1, 1},
  {&__pyx_kp_s_Users_cdchapm2_Dropbox_Personal, __pyx_k_Users_cdchapm2_Dropbox_Personal, sizeof(__pyx_k_Users_cdchapm2_Dropbox_Personal), 0, 0, 1, 0},
  {&__pyx_n_s_ValueError, __pyx_k_ValueError, sizeof(__pyx_k_ValueError), 0, 0, 1, 1},
  {&__pyx_n_s_abs, __pyx_k_abs, sizeof(__pyx_k_abs), 0, 0, 1, 1},
  {&__pyx_n_s_append, __pyx_k_append, sizeof(__pyx_k_append), 0, 0, 1, 1},
  {&__pyx_n_s_argmax, __pyx_k_argmax, sizeof(__pyx_k_argmax), 0, 0, 1, 1},
  {&__pyx_n_s_b_is_valid, __pyx_k_b_is_valid, sizeof(__pyx_k_b_is_valid), 0, 0, 1, 1},
  {&__pyx_n_s_checkdc, __pyx_k_checkdc, sizeof(__pyx_k_checkdc), 0, 0, 1, 1},
  {&__pyx_n_s_conj, __pyx_k_conj, sizeof(__pyx_k_conj), 0, 0, 1, 1},
  {&__pyx_n_s_d_bits, __pyx_k_d_bits, sizeof(__pyx_k_d_bits), 0, 0, 1, 1},
  {&__pyx_n_s_d_lambda, __pyx_k_d_lambda, sizeof(__pyx_k_d_lambda), 0, 0, 1, 1},
  {&__pyx_n_s_d_rate, __pyx_k_d_rate, sizeof(__pyx_k_d_rate), 0, 0, 1, 1},
  {&__pyx_n_s_d_rate_0, __pyx_k_d_rate_0, sizeof(__pyx_k_d_rate_0), 0, 0, 1, 1},
  {&__pyx_n_s_d_rate_bc, __pyx_k_d_rate_bc, sizeof(__pyx_k_d_rate_bc), 0, 0, 1, 1},
  {&__pyx_n_s_d_rate_n, __pyx_k_d_rate_n, sizeof(__pyx_k_d_rate_n), 0, 0, 1, 1},
  {&__pyx_n_s_dc, __pyx_k_dc, sizeof(__pyx_k_dc), 0, 0, 1, 1},
  {&__pyx_n_s_det, __pyx_k_det, sizeof(__pyx_k_det), 0, 0, 1, 1},
  {&__pyx_n_s_diag, __pyx_k_diag, sizeof(__pyx_k_diag), 0, 0, 1, 1},
  {&__pyx_n_s_dist_recv, __pyx_k_dist_recv, sizeof(__pyx_k_dist_recv), 0, 0, 1, 1},
  {&__pyx_n_s_dist_recv_rates, __pyx_k_dist_recv_rates, sizeof(__pyx_k_dist_recv_rates), 0, 0, 1, 1},
  {&__pyx_n_s_divide, __pyx_k_divide, sizeof(__pyx_k_divide), 0, 0, 1, 1},
  {&__pyx_n_s_identity, __pyx_k_identity, sizeof(__pyx_k_identity), 0, 0, 1, 1},
  {&__pyx_n_s_idx_n, __pyx_k_idx_n, sizeof(__pyx_k_idx_n), 0, 0, 1, 1},
  {&__pyx_n_s_import, __pyx_k_import, sizeof(__pyx_k_import), 0, 0, 1, 1},
  {&__pyx_n_s_inf, __pyx_k_inf, sizeof(__pyx_k_inf), 0, 0, 1, 1},
  {&__pyx_n_s_isnan, __pyx_k_isnan, sizeof(__pyx_k_isnan), 0, 0, 1, 1},
  {&__pyx_n_s_isreal, __pyx_k_isreal, sizeof(__pyx_k_isreal), 0, 0, 1, 1},
  {&__pyx_n_s_linalg, __pyx_k_linalg, sizeof(__pyx_k_linalg), 0, 0, 1, 1},
  {&__pyx_n_s_log2, __pyx_k_log2, sizeof(__pyx_k_log2), 0, 0, 1, 1},
  {&__pyx_n_s_main, __pyx_k_main, sizeof(__pyx_k_main), 0, 0, 1, 1},
  {&__pyx_n_s_n_recv, __pyx_k_n_recv, sizeof(__pyx_k_n_recv), 0, 0, 1, 1},
  {&__pyx_n_s_n_using, __pyx_k_n_using, sizeof(__pyx_k_n_using), 0, 0, 1, 1},
  {&__pyx_n_s_nda_interf, __pyx_k_nda_interf, sizeof(__pyx_k_nda_interf), 0, 0, 1, 1},
  {&__pyx_n_s_nda_interf_u, __pyx_k_nda_interf_u, sizeof(__pyx_k_nda_interf_u), 0, 0, 1, 1},
  {&__pyx_n_s_nda_receiver_noise, __pyx_k_nda_receiver_noise, sizeof(__pyx_k_nda_receiver_noise), 0, 0, 1, 1},
  {&__pyx_n_s_nda_receiver_signal, __pyx_k_nda_receiver_signal, sizeof(__pyx_k_nda_receiver_signal), 0, 0, 1, 1},
  {&__pyx_n_s_nda_total_noise, __pyx_k_nda_total_noise, sizeof(__pyx_k_nda_total_noise), 0, 0, 1, 1},
  {&__pyx_n_s_np, __pyx_k_np, sizeof(__pyx_k_np), 0, 0, 1, 1},
  {&__pyx_n_s_numpy, __pyx_k_numpy, sizeof(__pyx_k_numpy), 0, 0, 1, 1},
  {&__pyx_n_s_outer, __pyx_k_outer, sizeof(__pyx_k_outer), 0, 0, 1, 1},
  {&__pyx_n_s_power, __pyx_k_power, sizeof(__pyx_k_power), 0, 0, 1, 1},
  {&__pyx_n_s_rate_bc, __pyx_k_rate_bc, sizeof(__pyx_k_rate_bc), 0, 0, 1, 1},
  {&__pyx_n_s_rate_dc, __pyx_k_rate_dc, sizeof(__pyx_k_rate_dc), 0, 0, 1, 1},
  {&__pyx_n_s_rate_ga, __pyx_k_rate_ga, sizeof(__pyx_k_rate_ga), 0, 0, 1, 1},
  {&__pyx_kp_s_rate_ga_gives_complex_rate_for_a, __pyx_k_rate_ga_gives_complex_rate_for_a, sizeof(__pyx_k_rate_ga_gives_complex_rate_for_a), 0, 0, 1, 0},
  {&__pyx_kp_s_rate_ga_gives_negative_rate_for, __pyx_k_rate_ga_gives_negative_rate_for, sizeof(__pyx_k_rate_ga_gives_negative_rate_for), 0, 0, 1, 0},
  {&__pyx_n_s_rate_ub, __pyx_k_rate_ub, sizeof(__pyx_k_rate_ub), 0, 0, 1, 1},
  {&__pyx_n_s_real, __pyx_k_real, sizeof(__pyx_k_real), 0, 0, 1, 1},
  {&__pyx_n_s_shape, __pyx_k_shape, sizeof(__pyx_k_shape), 0, 0, 1, 1},
  {&__pyx_n_s_sum, __pyx_k_sum, sizeof(__pyx_k_sum), 0, 0, 1, 1},
  {&__pyx_n_s_test, __pyx_k_test, sizeof(__pyx_k_test), 0, 0, 1, 1},
  {&__pyx_n_s_v_bits, __pyx_k_v_bits, sizeof(__pyx_k_v_bits), 0, 0, 1, 1},
  {&__pyx_n_s_v_bits_u, __pyx_k_v_bits_u, sizeof(__pyx_k_v_bits_u), 0, 0, 1, 1},
  {&__pyx_n_s_v_channel, __pyx_k_v_channel, sizeof(__pyx_k_v_channel), 0, 0, 1, 1},
  {&__pyx_n_s_v_channel_u, __pyx_k_v_channel_u, sizeof(__pyx_k_v_channel_u), 0, 0, 1, 1},
  {&__pyx_n_s_v_dc_bits, __pyx_k_v_dc_bits, sizeof(__pyx_k_v_dc_bits), 0, 0, 1, 1},
  {&__pyx_n_s_v_ga_bits, __pyx_k_v_ga_bits, sizeof(__pyx_k_v_ga_bits), 0, 0, 1, 1},
  {&__pyx_n_s_v_helper_distortion, __pyx_k_v_helper_distortion, sizeof(__pyx_k_v_helper_distortion), 0, 0, 1, 1},
  {&__pyx_n_s_v_using, __pyx_k_v_using, sizeof(__pyx_k_v_using), 0, 0, 1, 1},
  {0, 0, 0, 0, 0, 0, 0}
};
static int __Pyx_InitCachedBuiltins(void) {
  __pyx_builtin_sum = __Pyx_GetBuiltinName(__pyx_n_s_sum); if (!__pyx_builtin_sum) __PYX_ERR(0, 71, __pyx_L1_error)
  __pyx_builtin_ValueError = __Pyx_GetBuiltinName(__pyx_n_s_ValueError); if (!__pyx_builtin_ValueError) __PYX_ERR(0, 102, __pyx_L1_error)
  return 0;
  __pyx_L1_error:;
  return -1;
}

static int __Pyx_InitCachedConstants(void) {
  __Pyx_RefNannyDeclarations
  __Pyx_RefNannySetupContext("__Pyx_InitCachedConstants", 0);

  /* "dist_recv/rates.pyx":29
 *                      np.real(np.linalg.det(nda_receiver_noise)))
 * 
 *     d_rate_0 = np.log2(np.real(1+nda_interf[0, 0] + np.abs(v_channel[0])**2) /             # <<<<<<<<<<<<<<
 *                        np.real(1+nda_interf[0, 0]))
 *     if not (d_rate_0 > 0):
 */
  __pyx_tuple__2 = PyTuple_Pack(2, __pyx_int_0, __pyx_int_0); if (unlikely(!__pyx_tuple__2)) __PYX_ERR(0, 29, __pyx_L1_error)
  __Pyx_GOTREF(__pyx_tuple__2);
  __Pyx_GIVEREF(__pyx_tuple__2);

  /* "dist_recv/rates.pyx":30
 * 
 *     d_rate_0 = np.log2(np.real(1+nda_interf[0, 0] + np.abs(v_channel[0])**2) /
 *                        np.real(1+nda_interf[0, 0]))             # <<<<<<<<<<<<<<
 *     if not (d_rate_0 > 0):
 *         d_rate_0 = 0
 */
  __pyx_tuple__3 = PyTuple_Pack(2, __pyx_int_0, __pyx_int_0); if (unlikely(!__pyx_tuple__3)) __PYX_ERR(0, 30, __pyx_L1_error)
  __Pyx_GOTREF(__pyx_tuple__3);
  __Pyx_GIVEREF(__pyx_tuple__3);

  /* "dist_recv/rates.pyx":47
 *             d_rate = Rate (in bits)
 *     """
 *     d_rate_0 = np.log2(np.real(1+nda_interf[0, 0] + np.abs(v_channel[0])**2) /             # <<<<<<<<<<<<<<
 *                        np.real(1+nda_interf[0, 0]))
 *     if not (d_rate_0 > 0):
 */
  __pyx_tuple__5 = PyTuple_Pack(2, __pyx_int_0, __pyx_int_0); if (unlikely(!__pyx_tuple__5)) __PYX_ERR(0, 47, __pyx_L1_error)
  __Pyx_GOTREF(__pyx_tuple__5);
  __Pyx_GIVEREF(__pyx_tuple__5);

  /* "dist_recv/rates.pyx":48
 *     """
 *     d_rate_0 = np.log2(np.real(1+nda_interf[0, 0] + np.abs(v_channel[0])**2) /
 *                        np.real(1+nda_interf[0, 0]))             # <<<<<<<<<<<<<<
 *     if not (d_rate_0 > 0):
 *         d_rate_0 = 0
 */
  __pyx_tuple__6 = PyTuple_Pack(2, __pyx_int_0, __pyx_int_0); if (unlikely(!__pyx_tuple__6)) __PYX_ERR(0, 48, __pyx_L1_error)
  __Pyx_GOTREF(__pyx_tuple__6);
  __Pyx_GIVEREF(__pyx_tuple__6);

  /* "dist_recv/rates.pyx":82
 * 
 *     v_channel_u = v_channel[v_using]
 *     nda_interf_u = nda_interf[v_using][:, v_using]             # <<<<<<<<<<<<<<
 *     v_bits_u = v_bits_u[v_using]
 * 
 */
  __pyx_slice__8 = PySlice_New(Py_None, Py_None, Py_None); if (unlikely(!__pyx_slice__8)) __PYX_ERR(0, 82, __pyx_L1_error)
  __Pyx_GOTREF(__pyx_slice__8);
  __Pyx_GIVEREF(__pyx_slice__8);

  /* "dist_recv/rates.pyx":102
 * 
 *     if not (np.isreal(d_rate)):
 *         raise ValueError('rate_ga gives complex rate for arguments')             # <<<<<<<<<<<<<<
 *     if d_rate < 0:
 *         raise ValueError('rate_ga gives negative rate for arguments')
 */
  __pyx_tuple__9 = PyTuple_Pack(1, __pyx_kp_s_rate_ga_gives_complex_rate_for_a); if (unlikely(!__pyx_tuple__9)) __PYX_ERR(0, 102, __pyx_L1_error)
  __Pyx_GOTREF(__pyx_tuple__9);
  __Pyx_GIVEREF(__pyx_tuple__9);

  /* "dist_recv/rates.pyx":104
 *         raise ValueError('rate_ga gives complex rate for arguments')
 *     if d_rate < 0:
 *         raise ValueError('rate_ga gives negative rate for arguments')             # <<<<<<<<<<<<<<
 * 
 *     return d_rate
 */
  __pyx_tuple__10 = PyTuple_Pack(1, __pyx_kp_s_rate_ga_gives_negative_rate_for); if (unlikely(!__pyx_tuple__10)) __PYX_ERR(0, 104, __pyx_L1_error)
  __Pyx_GOTREF(__pyx_tuple__10);
  __Pyx_GIVEREF(__pyx_tuple__10);

  /* "dist_recv/rates.pyx":9
 * 
 * 
 * def rate_ub(v_channel, nda_interf, d_bits):             # <<<<<<<<<<<<<<
 *     """ Upper bound on rate for distributed receive with reception at base
 *         Input:
 */
  __pyx_tuple__12 = PyTuple_Pack(8, __pyx_n_s_v_channel, __pyx_n_s_nda_interf, __pyx_n_s_d_bits, __pyx_n_s_n_recv, __pyx_n_s_nda_receiver_noise, __pyx_n_s_nda_receiver_signal, __pyx_n_s_d_rate, __pyx_n_s_d_rate_0); if (unlikely(!__pyx_tuple__12)) __PYX_ERR(0, 9, __pyx_L1_error)
  __Pyx_GOTREF(__pyx_tuple__12);
  __Pyx_GIVEREF(__pyx_tuple__12);
  __pyx_codeobj_ = (PyObject*)__Pyx_PyCode_New(3, 0, 8, 0, 0, __pyx_empty_bytes, __pyx_empty_tuple, __pyx_empty_tuple, __pyx_tuple__12, __pyx_empty_tuple, __pyx_empty_tuple, __pyx_kp_s_Users_cdchapm2_Dropbox_Personal, __pyx_n_s_rate_ub, 9, __pyx_empty_bytes); if (unlikely(!__pyx_codeobj_)) __PYX_ERR(0, 9, __pyx_L1_error)

  /* "dist_recv/rates.pyx":38
 * 
 * 
 * def rate_bc(v_channel, nda_interf, d_bits):             # <<<<<<<<<<<<<<
 *     """ Rate for Broadcast distributed receive with reception at base
 *         Input:
 */
  __pyx_tuple__13 = PyTuple_Pack(7, __pyx_n_s_v_channel, __pyx_n_s_nda_interf, __pyx_n_s_d_bits, __pyx_n_s_d_rate_0, __pyx_n_s_idx_n, __pyx_n_s_d_rate_n, __pyx_n_s_d_rate_bc); if (unlikely(!__pyx_tuple__13)) __PYX_ERR(0, 38, __pyx_L1_error)
  __Pyx_GOTREF(__pyx_tuple__13);
  __Pyx_GIVEREF(__pyx_tuple__13);
  __pyx_codeobj__4 = (PyObject*)__Pyx_PyCode_New(3, 0, 7, 0, 0, __pyx_empty_bytes, __pyx_empty_tuple, __pyx_empty_tuple, __pyx_tuple__13, __pyx_empty_tuple, __pyx_empty_tuple, __pyx_kp_s_Users_cdchapm2_Dropbox_Personal, __pyx_n_s_rate_bc, 38, __pyx_empty_bytes); if (unlikely(!__pyx_codeobj__4)) __PYX_ERR(0, 38, __pyx_L1_error)

  /* "dist_recv/rates.pyx":60
 * 
 * 
 * def rate_ga(v_channel, nda_interf, v_bits):             # <<<<<<<<<<<<<<
 *     """ Rate for Gaussian approximation to distributed receive with reception at base
 *         Input:
 */
  __pyx_tuple__14 = PyTuple_Pack(13, __pyx_n_s_v_channel, __pyx_n_s_nda_interf, __pyx_n_s_v_bits, __pyx_n_s_v_bits_u, __pyx_n_s_v_using, __pyx_n_s_n_using, __pyx_n_s_v_channel_u, __pyx_n_s_nda_interf_u, __pyx_n_s_nda_receiver_noise, __pyx_n_s_nda_receiver_signal, __pyx_n_s_v_helper_distortion, __pyx_n_s_nda_total_noise, __pyx_n_s_d_rate); if (unlikely(!__pyx_tuple__14)) __PYX_ERR(0, 60, __pyx_L1_error)
  __Pyx_GOTREF(__pyx_tuple__14);
  __Pyx_GIVEREF(__pyx_tuple__14);
  __pyx_codeobj__7 = (PyObject*)__Pyx_PyCode_New(3, 0, 13, 0, 0, __pyx_empty_bytes, __pyx_empty_tuple, __pyx_empty_tuple, __pyx_tuple__14, __pyx_empty_tuple, __pyx_empty_tuple, __pyx_kp_s_Users_cdchapm2_Dropbox_Personal, __pyx_n_s_rate_ga, 60, __pyx_empty_bytes); if (unlikely(!__pyx_codeobj__7)) __PYX_ERR(0, 60, __pyx_L1_error)

  /* "dist_recv/rates.pyx":109
 * 
 * 
 * def rate_dc(v_channel, nda_interf, v_dc_bits, v_ga_bits, d_lambda):             # <<<<<<<<<<<<<<
 *     """ Rate for Distributed Compression distributed receive with reception at base
 *         Input:
 */
  __pyx_tuple__15 = PyTuple_Pack(6, __pyx_n_s_v_channel, __pyx_n_s_nda_interf, __pyx_n_s_v_dc_bits, __pyx_n_s_v_ga_bits, __pyx_n_s_d_lambda, __pyx_n_s_b_is_valid); if (unlikely(!__pyx_tuple__15)) __PYX_ERR(0, 109, __pyx_L1_error)
  __Pyx_GOTREF(__pyx_tuple__15);
  __Pyx_GIVEREF(__pyx_tuple__15);
  __pyx_codeobj__11 = (PyObject*)__Pyx_PyCode_New(5, 0, 6, 0, 0, __pyx_empty_bytes, __pyx_empty_tuple, __pyx_empty_tuple, __pyx_tuple__15, __pyx_empty_tuple, __pyx_empty_tuple, __pyx_kp_s_Users_cdchapm2_Dropbox_Personal, __pyx_n_s_rate_dc, 109, __pyx_empty_bytes); if (unlikely(!__pyx_codeobj__11)) __PYX_ERR(0, 109, __pyx_L1_error)
  __Pyx_RefNannyFinishContext();
  return 0;
  __pyx_L1_error:;
  __Pyx_RefNannyFinishContext();
  return -1;
}

static int __Pyx_InitGlobals(void) {
  if (__Pyx_InitStrings(__pyx_string_tab) < 0) __PYX_ERR(0, 1, __pyx_L1_error);
  __pyx_float_0_01 = PyFloat_FromDouble(0.01); if (unlikely(!__pyx_float_0_01)) __PYX_ERR(0, 1, __pyx_L1_error)
  __pyx_int_0 = PyInt_FromLong(0); if (unlikely(!__pyx_int_0)) __PYX_ERR(0, 1, __pyx_L1_error)
  __pyx_int_1 = PyInt_FromLong(1); if (unlikely(!__pyx_int_1)) __PYX_ERR(0, 1, __pyx_L1_error)
  __pyx_int_2 = PyInt_FromLong(2); if (unlikely(!__pyx_int_2)) __PYX_ERR(0, 1, __pyx_L1_error)
  return 0;
  __pyx_L1_error:;
  return -1;
}

#if PY_MAJOR_VERSION < 3
PyMODINIT_FUNC initrates(void); /*proto*/
PyMODINIT_FUNC initrates(void)
#else
PyMODINIT_FUNC PyInit_rates(void); /*proto*/
PyMODINIT_FUNC PyInit_rates(void)
#endif
{
  __Pyx_TraceDeclarations
  PyObject *__pyx_t_1 = NULL;
  PyObject *__pyx_t_2 = NULL;
  __Pyx_RefNannyDeclarations
  #if CYTHON_REFNANNY
  __Pyx_RefNanny = __Pyx_RefNannyImportAPI("refnanny");
  if (!__Pyx_RefNanny) {
      PyErr_Clear();
      __Pyx_RefNanny = __Pyx_RefNannyImportAPI("Cython.Runtime.refnanny");
      if (!__Pyx_RefNanny)
          Py_FatalError("failed to import 'refnanny' module");
  }
  #endif
  __Pyx_RefNannySetupContext("PyMODINIT_FUNC PyInit_rates(void)", 0);
  if (__Pyx_check_binary_version() < 0) __PYX_ERR(0, 1, __pyx_L1_error)
  __pyx_empty_tuple = PyTuple_New(0); if (unlikely(!__pyx_empty_tuple)) __PYX_ERR(0, 1, __pyx_L1_error)
  __pyx_empty_bytes = PyBytes_FromStringAndSize("", 0); if (unlikely(!__pyx_empty_bytes)) __PYX_ERR(0, 1, __pyx_L1_error)
  __pyx_empty_unicode = PyUnicode_FromStringAndSize("", 0); if (unlikely(!__pyx_empty_unicode)) __PYX_ERR(0, 1, __pyx_L1_error)
  #ifdef __Pyx_CyFunction_USED
  if (__pyx_CyFunction_init() < 0) __PYX_ERR(0, 1, __pyx_L1_error)
  #endif
  #ifdef __Pyx_FusedFunction_USED
  if (__pyx_FusedFunction_init() < 0) __PYX_ERR(0, 1, __pyx_L1_error)
  #endif
  #ifdef __Pyx_Coroutine_USED
  if (__pyx_Coroutine_init() < 0) __PYX_ERR(0, 1, __pyx_L1_error)
  #endif
  #ifdef __Pyx_Generator_USED
  if (__pyx_Generator_init() < 0) __PYX_ERR(0, 1, __pyx_L1_error)
  #endif
  #ifdef __Pyx_StopAsyncIteration_USED
  if (__pyx_StopAsyncIteration_init() < 0) __PYX_ERR(0, 1, __pyx_L1_error)
  #endif
  /*--- Library function declarations ---*/
  /*--- Threads initialization code ---*/
  #if defined(__PYX_FORCE_INIT_THREADS) && __PYX_FORCE_INIT_THREADS
  #ifdef WITH_THREAD /* Python build with threading support? */
  PyEval_InitThreads();
  #endif
  #endif
  /*--- Module creation code ---*/
  #if PY_MAJOR_VERSION < 3
  __pyx_m = Py_InitModule4("rates", __pyx_methods, __pyx_k_Rates_for_Distributed_Receive, 0, PYTHON_API_VERSION); Py_XINCREF(__pyx_m);
  #else
  __pyx_m = PyModule_Create(&__pyx_moduledef);
  #endif
  if (unlikely(!__pyx_m)) __PYX_ERR(0, 1, __pyx_L1_error)
  __pyx_d = PyModule_GetDict(__pyx_m); if (unlikely(!__pyx_d)) __PYX_ERR(0, 1, __pyx_L1_error)
  Py_INCREF(__pyx_d);
  __pyx_b = PyImport_AddModule(__Pyx_BUILTIN_MODULE_NAME); if (unlikely(!__pyx_b)) __PYX_ERR(0, 1, __pyx_L1_error)
  #if CYTHON_COMPILING_IN_PYPY
  Py_INCREF(__pyx_b);
  #endif
  if (PyObject_SetAttrString(__pyx_m, "__builtins__", __pyx_b) < 0) __PYX_ERR(0, 1, __pyx_L1_error);
  /*--- Initialize various global constants etc. ---*/
  if (__Pyx_InitGlobals() < 0) __PYX_ERR(0, 1, __pyx_L1_error)
  #if PY_MAJOR_VERSION < 3 && (__PYX_DEFAULT_STRING_ENCODING_IS_ASCII || __PYX_DEFAULT_STRING_ENCODING_IS_DEFAULT)
  if (__Pyx_init_sys_getdefaultencoding_params() < 0) __PYX_ERR(0, 1, __pyx_L1_error)
  #endif
  if (__pyx_module_is_main_dist_recv__rates) {
    if (PyObject_SetAttrString(__pyx_m, "__name__", __pyx_n_s_main) < 0) __PYX_ERR(0, 1, __pyx_L1_error)
  }
  #if PY_MAJOR_VERSION >= 3
  {
    PyObject *modules = PyImport_GetModuleDict(); if (unlikely(!modules)) __PYX_ERR(0, 1, __pyx_L1_error)
    if (!PyDict_GetItemString(modules, "dist_recv.rates")) {
      if (unlikely(PyDict_SetItemString(modules, "dist_recv.rates", __pyx_m) < 0)) __PYX_ERR(0, 1, __pyx_L1_error)
    }
  }
  #endif
  /*--- Builtin init code ---*/
  if (__Pyx_InitCachedBuiltins() < 0) __PYX_ERR(0, 1, __pyx_L1_error)
  /*--- Constants init code ---*/
  if (__Pyx_InitCachedConstants() < 0) __PYX_ERR(0, 1, __pyx_L1_error)
  /*--- Global init code ---*/
  /*--- Variable export code ---*/
  /*--- Function export code ---*/
  /*--- Type init code ---*/
  /*--- Type import code ---*/
  /*--- Variable import code ---*/
  /*--- Function import code ---*/
  /*--- Execution code ---*/
  #if defined(__Pyx_Generator_USED) || defined(__Pyx_Coroutine_USED)
  if (__Pyx_patch_abc() < 0) __PYX_ERR(0, 1, __pyx_L1_error)
  #endif
  __Pyx_TraceCall("PyMODINIT_FUNC PyInit_rates(void)", __pyx_f[0], 1, 0, __PYX_ERR(0, 1, __pyx_L1_error));

  /* "dist_recv/rates.pyx":2
 * """Rates for Distributed Receive"""
 * import numpy as np             # <<<<<<<<<<<<<<
 * 
 * from dist_recv import checkdc as dc
 */
  __pyx_t_1 = __Pyx_Import(__pyx_n_s_numpy, 0, -1); if (unlikely(!__pyx_t_1)) __PYX_ERR(0, 2, __pyx_L1_error)
  __Pyx_GOTREF(__pyx_t_1);
  if (PyDict_SetItem(__pyx_d, __pyx_n_s_np, __pyx_t_1) < 0) __PYX_ERR(0, 2, __pyx_L1_error)
  __Pyx_DECREF(__pyx_t_1); __pyx_t_1 = 0;

  /* "dist_recv/rates.pyx":4
 * import numpy as np
 * 
 * from dist_recv import checkdc as dc             # <<<<<<<<<<<<<<
 * 
 * D_MIN_USEFUL_BITRATE = 0.01
 */
  __pyx_t_1 = PyList_New(1); if (unlikely(!__pyx_t_1)) __PYX_ERR(0, 4, __pyx_L1_error)
  __Pyx_GOTREF(__pyx_t_1);
  __Pyx_INCREF(__pyx_n_s_checkdc);
  __Pyx_GIVEREF(__pyx_n_s_checkdc);
  PyList_SET_ITEM(__pyx_t_1, 0, __pyx_n_s_checkdc);
  __pyx_t_2 = __Pyx_Import(__pyx_n_s_dist_recv, __pyx_t_1, -1); if (unlikely(!__pyx_t_2)) __PYX_ERR(0, 4, __pyx_L1_error)
  __Pyx_GOTREF(__pyx_t_2);
  __Pyx_DECREF(__pyx_t_1); __pyx_t_1 = 0;
  __pyx_t_1 = __Pyx_ImportFrom(__pyx_t_2, __pyx_n_s_checkdc); if (unlikely(!__pyx_t_1)) __PYX_ERR(0, 4, __pyx_L1_error)
  __Pyx_GOTREF(__pyx_t_1);
  if (PyDict_SetItem(__pyx_d, __pyx_n_s_dc, __pyx_t_1) < 0) __PYX_ERR(0, 4, __pyx_L1_error)
  __Pyx_DECREF(__pyx_t_1); __pyx_t_1 = 0;
  __Pyx_DECREF(__pyx_t_2); __pyx_t_2 = 0;

  /* "dist_recv/rates.pyx":6
 * from dist_recv import checkdc as dc
 * 
 * D_MIN_USEFUL_BITRATE = 0.01             # <<<<<<<<<<<<<<
 * 
 * 
 */
  if (PyDict_SetItem(__pyx_d, __pyx_n_s_D_MIN_USEFUL_BITRATE, __pyx_float_0_01) < 0) __PYX_ERR(0, 6, __pyx_L1_error)

  /* "dist_recv/rates.pyx":9
 * 
 * 
 * def rate_ub(v_channel, nda_interf, d_bits):             # <<<<<<<<<<<<<<
 *     """ Upper bound on rate for distributed receive with reception at base
 *         Input:
 */
  __pyx_t_2 = PyCFunction_NewEx(&__pyx_mdef_9dist_recv_5rates_1rate_ub, NULL, __pyx_n_s_dist_recv_rates); if (unlikely(!__pyx_t_2)) __PYX_ERR(0, 9, __pyx_L1_error)
  __Pyx_GOTREF(__pyx_t_2);
  if (PyDict_SetItem(__pyx_d, __pyx_n_s_rate_ub, __pyx_t_2) < 0) __PYX_ERR(0, 9, __pyx_L1_error)
  __Pyx_DECREF(__pyx_t_2); __pyx_t_2 = 0;

  /* "dist_recv/rates.pyx":38
 * 
 * 
 * def rate_bc(v_channel, nda_interf, d_bits):             # <<<<<<<<<<<<<<
 *     """ Rate for Broadcast distributed receive with reception at base
 *         Input:
 */
  __pyx_t_2 = PyCFunction_NewEx(&__pyx_mdef_9dist_recv_5rates_3rate_bc, NULL, __pyx_n_s_dist_recv_rates); if (unlikely(!__pyx_t_2)) __PYX_ERR(0, 38, __pyx_L1_error)
  __Pyx_GOTREF(__pyx_t_2);
  if (PyDict_SetItem(__pyx_d, __pyx_n_s_rate_bc, __pyx_t_2) < 0) __PYX_ERR(0, 38, __pyx_L1_error)
  __Pyx_DECREF(__pyx_t_2); __pyx_t_2 = 0;

  /* "dist_recv/rates.pyx":60
 * 
 * 
 * def rate_ga(v_channel, nda_interf, v_bits):             # <<<<<<<<<<<<<<
 *     """ Rate for Gaussian approximation to distributed receive with reception at base
 *         Input:
 */
  __pyx_t_2 = PyCFunction_NewEx(&__pyx_mdef_9dist_recv_5rates_5rate_ga, NULL, __pyx_n_s_dist_recv_rates); if (unlikely(!__pyx_t_2)) __PYX_ERR(0, 60, __pyx_L1_error)
  __Pyx_GOTREF(__pyx_t_2);
  if (PyDict_SetItem(__pyx_d, __pyx_n_s_rate_ga, __pyx_t_2) < 0) __PYX_ERR(0, 60, __pyx_L1_error)
  __Pyx_DECREF(__pyx_t_2); __pyx_t_2 = 0;

  /* "dist_recv/rates.pyx":109
 * 
 * 
 * def rate_dc(v_channel, nda_interf, v_dc_bits, v_ga_bits, d_lambda):             # <<<<<<<<<<<<<<
 *     """ Rate for Distributed Compression distributed receive with reception at base
 *         Input:
 */
  __pyx_t_2 = PyCFunction_NewEx(&__pyx_mdef_9dist_recv_5rates_7rate_dc, NULL, __pyx_n_s_dist_recv_rates); if (unlikely(!__pyx_t_2)) __PYX_ERR(0, 109, __pyx_L1_error)
  __Pyx_GOTREF(__pyx_t_2);
  if (PyDict_SetItem(__pyx_d, __pyx_n_s_rate_dc, __pyx_t_2) < 0) __PYX_ERR(0, 109, __pyx_L1_error)
  __Pyx_DECREF(__pyx_t_2); __pyx_t_2 = 0;

  /* "dist_recv/rates.pyx":1
 * """Rates for Distributed Receive"""             # <<<<<<<<<<<<<<
 * import numpy as np
 * 
 */
  __pyx_t_2 = PyDict_New(); if (unlikely(!__pyx_t_2)) __PYX_ERR(0, 1, __pyx_L1_error)
  __Pyx_GOTREF(__pyx_t_2);
  if (PyDict_SetItem(__pyx_d, __pyx_n_s_test, __pyx_t_2) < 0) __PYX_ERR(0, 1, __pyx_L1_error)
  __Pyx_DECREF(__pyx_t_2); __pyx_t_2 = 0;
  __Pyx_TraceReturn(Py_None, 0);

  /*--- Wrapped vars code ---*/

  goto __pyx_L0;
  __pyx_L1_error:;
  __Pyx_XDECREF(__pyx_t_1);
  __Pyx_XDECREF(__pyx_t_2);
  if (__pyx_m) {
    if (__pyx_d) {
      __Pyx_AddTraceback("init dist_recv.rates", __pyx_clineno, __pyx_lineno, __pyx_filename);
    }
    Py_DECREF(__pyx_m); __pyx_m = 0;
  } else if (!PyErr_Occurred()) {
    PyErr_SetString(PyExc_ImportError, "init dist_recv.rates");
  }
  __pyx_L0:;
  __Pyx_RefNannyFinishContext();
  #if PY_MAJOR_VERSION < 3
  return;
  #else
  return __pyx_m;
  #endif
}

/* --- Runtime support code --- */
/* Refnanny */
#if CYTHON_REFNANNY
static __Pyx_RefNannyAPIStruct *__Pyx_RefNannyImportAPI(const char *modname) {
    PyObject *m = NULL, *p = NULL;
    void *r = NULL;
    m = PyImport_ImportModule((char *)modname);
    if (!m) goto end;
    p = PyObject_GetAttrString(m, (char *)"RefNannyAPI");
    if (!p) goto end;
    r = PyLong_AsVoidPtr(p);
end:
    Py_XDECREF(p);
    Py_XDECREF(m);
    return (__Pyx_RefNannyAPIStruct *)r;
}
#endif

/* GetBuiltinName */
static PyObject *__Pyx_GetBuiltinName(PyObject *name) {
    PyObject* result = __Pyx_PyObject_GetAttrStr(__pyx_b, name);
    if (unlikely(!result)) {
        PyErr_Format(PyExc_NameError,
#if PY_MAJOR_VERSION >= 3
            "name '%U' is not defined", name);
#else
            "name '%.200s' is not defined", PyString_AS_STRING(name));
#endif
    }
    return result;
}

/* RaiseArgTupleInvalid */
static void __Pyx_RaiseArgtupleInvalid(
    const char* func_name,
    int exact,
    Py_ssize_t num_min,
    Py_ssize_t num_max,
    Py_ssize_t num_found)
{
    Py_ssize_t num_expected;
    const char *more_or_less;
    if (num_found < num_min) {
        num_expected = num_min;
        more_or_less = "at least";
    } else {
        num_expected = num_max;
        more_or_less = "at most";
    }
    if (exact) {
        more_or_less = "exactly";
    }
    PyErr_Format(PyExc_TypeError,
                 "%.200s() takes %.8s %" CYTHON_FORMAT_SSIZE_T "d positional argument%.1s (%" CYTHON_FORMAT_SSIZE_T "d given)",
                 func_name, more_or_less, num_expected,
                 (num_expected == 1) ? "" : "s", num_found);
}

/* RaiseDoubleKeywords */
static void __Pyx_RaiseDoubleKeywordsError(
    const char* func_name,
    PyObject* kw_name)
{
    PyErr_Format(PyExc_TypeError,
        #if PY_MAJOR_VERSION >= 3
        "%s() got multiple values for keyword argument '%U'", func_name, kw_name);
        #else
        "%s() got multiple values for keyword argument '%s'", func_name,
        PyString_AsString(kw_name));
        #endif
}

/* ParseKeywords */
static int __Pyx_ParseOptionalKeywords(
    PyObject *kwds,
    PyObject **argnames[],
    PyObject *kwds2,
    PyObject *values[],
    Py_ssize_t num_pos_args,
    const char* function_name)
{
    PyObject *key = 0, *value = 0;
    Py_ssize_t pos = 0;
    PyObject*** name;
    PyObject*** first_kw_arg = argnames + num_pos_args;
    while (PyDict_Next(kwds, &pos, &key, &value)) {
        name = first_kw_arg;
        while (*name && (**name != key)) name++;
        if (*name) {
            values[name-argnames] = value;
            continue;
        }
        name = first_kw_arg;
        #if PY_MAJOR_VERSION < 3
        if (likely(PyString_CheckExact(key)) || likely(PyString_Check(key))) {
            while (*name) {
                if ((CYTHON_COMPILING_IN_PYPY || PyString_GET_SIZE(**name) == PyString_GET_SIZE(key))
                        && _PyString_Eq(**name, key)) {
                    values[name-argnames] = value;
                    break;
                }
                name++;
            }
            if (*name) continue;
            else {
                PyObject*** argname = argnames;
                while (argname != first_kw_arg) {
                    if ((**argname == key) || (
                            (CYTHON_COMPILING_IN_PYPY || PyString_GET_SIZE(**argname) == PyString_GET_SIZE(key))
                             && _PyString_Eq(**argname, key))) {
                        goto arg_passed_twice;
                    }
                    argname++;
                }
            }
        } else
        #endif
        if (likely(PyUnicode_Check(key))) {
            while (*name) {
                int cmp = (**name == key) ? 0 :
                #if !CYTHON_COMPILING_IN_PYPY && PY_MAJOR_VERSION >= 3
                    (PyUnicode_GET_SIZE(**name) != PyUnicode_GET_SIZE(key)) ? 1 :
                #endif
                    PyUnicode_Compare(**name, key);
                if (cmp < 0 && unlikely(PyErr_Occurred())) goto bad;
                if (cmp == 0) {
                    values[name-argnames] = value;
                    break;
                }
                name++;
            }
            if (*name) continue;
            else {
                PyObject*** argname = argnames;
                while (argname != first_kw_arg) {
                    int cmp = (**argname == key) ? 0 :
                    #if !CYTHON_COMPILING_IN_PYPY && PY_MAJOR_VERSION >= 3
                        (PyUnicode_GET_SIZE(**argname) != PyUnicode_GET_SIZE(key)) ? 1 :
                    #endif
                        PyUnicode_Compare(**argname, key);
                    if (cmp < 0 && unlikely(PyErr_Occurred())) goto bad;
                    if (cmp == 0) goto arg_passed_twice;
                    argname++;
                }
            }
        } else
            goto invalid_keyword_type;
        if (kwds2) {
            if (unlikely(PyDict_SetItem(kwds2, key, value))) goto bad;
        } else {
            goto invalid_keyword;
        }
    }
    return 0;
arg_passed_twice:
    __Pyx_RaiseDoubleKeywordsError(function_name, key);
    goto bad;
invalid_keyword_type:
    PyErr_Format(PyExc_TypeError,
        "%.200s() keywords must be strings", function_name);
    goto bad;
invalid_keyword:
    PyErr_Format(PyExc_TypeError,
    #if PY_MAJOR_VERSION < 3
        "%.200s() got an unexpected keyword argument '%.200s'",
        function_name, PyString_AsString(key));
    #else
        "%s() got an unexpected keyword argument '%U'",
        function_name, key);
    #endif
bad:
    return -1;
}

/* Profile */
#if CYTHON_PROFILE
static int __Pyx_TraceSetupAndCall(PyCodeObject** code,
                                   PyFrameObject** frame,
                                   const char *funcname,
                                   const char *srcfile,
                                   int firstlineno) {
    PyObject *type, *value, *traceback;
    int retval;
    PyThreadState* tstate = PyThreadState_GET();
    if (*frame == NULL || !CYTHON_PROFILE_REUSE_FRAME) {
        if (*code == NULL) {
            *code = __Pyx_createFrameCodeObject(funcname, srcfile, firstlineno);
            if (*code == NULL) return 0;
        }
        *frame = PyFrame_New(
            tstate,                          /*PyThreadState *tstate*/
            *code,                           /*PyCodeObject *code*/
            __pyx_d,                  /*PyObject *globals*/
            0                                /*PyObject *locals*/
        );
        if (*frame == NULL) return 0;
        if (CYTHON_TRACE && (*frame)->f_trace == NULL) {
            Py_INCREF(Py_None);
            (*frame)->f_trace = Py_None;
        }
#if PY_VERSION_HEX < 0x030400B1
    } else {
        (*frame)->f_tstate = tstate;
#endif
    }
      __Pyx_PyFrame_SetLineNumber(*frame, firstlineno);
    retval = 1;
    tstate->tracing++;
    tstate->use_tracing = 0;
    PyErr_Fetch(&type, &value, &traceback);
    #if CYTHON_TRACE
    if (tstate->c_tracefunc)
        retval = tstate->c_tracefunc(tstate->c_traceobj, *frame, PyTrace_CALL, NULL) == 0;
    if (retval && tstate->c_profilefunc)
    #endif
        retval = tstate->c_profilefunc(tstate->c_profileobj, *frame, PyTrace_CALL, NULL) == 0;
    tstate->use_tracing = (tstate->c_profilefunc ||
                           (CYTHON_TRACE && tstate->c_tracefunc));
    tstate->tracing--;
    if (retval) {
        PyErr_Restore(type, value, traceback);
        return tstate->use_tracing && retval;
    } else {
        Py_XDECREF(type);
        Py_XDECREF(value);
        Py_XDECREF(traceback);
        return -1;
    }
}
static PyCodeObject *__Pyx_createFrameCodeObject(const char *funcname, const char *srcfile, int firstlineno) {
    PyObject *py_srcfile = 0;
    PyObject *py_funcname = 0;
    PyCodeObject *py_code = 0;
    #if PY_MAJOR_VERSION < 3
    py_funcname = PyString_FromString(funcname);
    py_srcfile = PyString_FromString(srcfile);
    #else
    py_funcname = PyUnicode_FromString(funcname);
    py_srcfile = PyUnicode_FromString(srcfile);
    #endif
    if (!py_funcname | !py_srcfile) goto bad;
    py_code = PyCode_New(
        0,
        #if PY_MAJOR_VERSION >= 3
        0,
        #endif
        0,
        0,
        0,
        __pyx_empty_bytes,     /*PyObject *code,*/
        __pyx_empty_tuple,     /*PyObject *consts,*/
        __pyx_empty_tuple,     /*PyObject *names,*/
        __pyx_empty_tuple,     /*PyObject *varnames,*/
        __pyx_empty_tuple,     /*PyObject *freevars,*/
        __pyx_empty_tuple,     /*PyObject *cellvars,*/
        py_srcfile,       /*PyObject *filename,*/
        py_funcname,      /*PyObject *name,*/
        firstlineno,
        __pyx_empty_bytes      /*PyObject *lnotab*/
    );
bad:
    Py_XDECREF(py_srcfile);
    Py_XDECREF(py_funcname);
    return py_code;
}
#endif

/* GetItemInt */
static CYTHON_INLINE PyObject *__Pyx_GetItemInt_Generic(PyObject *o, PyObject* j) {
    PyObject *r;
    if (!j) return NULL;
    r = PyObject_GetItem(o, j);
    Py_DECREF(j);
    return r;
}
static CYTHON_INLINE PyObject *__Pyx_GetItemInt_List_Fast(PyObject *o, Py_ssize_t i,
                                                              CYTHON_NCP_UNUSED int wraparound,
                                                              CYTHON_NCP_UNUSED int boundscheck) {
#if CYTHON_ASSUME_SAFE_MACROS && !CYTHON_AVOID_BORROWED_REFS
    if (wraparound & unlikely(i < 0)) i += PyList_GET_SIZE(o);
    if ((!boundscheck) || likely((0 <= i) & (i < PyList_GET_SIZE(o)))) {
        PyObject *r = PyList_GET_ITEM(o, i);
        Py_INCREF(r);
        return r;
    }
    return __Pyx_GetItemInt_Generic(o, PyInt_FromSsize_t(i));
#else
    return PySequence_GetItem(o, i);
#endif
}
static CYTHON_INLINE PyObject *__Pyx_GetItemInt_Tuple_Fast(PyObject *o, Py_ssize_t i,
                                                              CYTHON_NCP_UNUSED int wraparound,
                                                              CYTHON_NCP_UNUSED int boundscheck) {
#if CYTHON_ASSUME_SAFE_MACROS && !CYTHON_AVOID_BORROWED_REFS
    if (wraparound & unlikely(i < 0)) i += PyTuple_GET_SIZE(o);
    if ((!boundscheck) || likely((0 <= i) & (i < PyTuple_GET_SIZE(o)))) {
        PyObject *r = PyTuple_GET_ITEM(o, i);
        Py_INCREF(r);
        return r;
    }
    return __Pyx_GetItemInt_Generic(o, PyInt_FromSsize_t(i));
#else
    return PySequence_GetItem(o, i);
#endif
}
static CYTHON_INLINE PyObject *__Pyx_GetItemInt_Fast(PyObject *o, Py_ssize_t i, int is_list,
                                                     CYTHON_NCP_UNUSED int wraparound,
                                                     CYTHON_NCP_UNUSED int boundscheck) {
#if CYTHON_ASSUME_SAFE_MACROS && !CYTHON_AVOID_BORROWED_REFS && CYTHON_USE_TYPE_SLOTS
    if (is_list || PyList_CheckExact(o)) {
        Py_ssize_t n = ((!wraparound) | likely(i >= 0)) ? i : i + PyList_GET_SIZE(o);
        if ((!boundscheck) || (likely((n >= 0) & (n < PyList_GET_SIZE(o))))) {
            PyObject *r = PyList_GET_ITEM(o, n);
            Py_INCREF(r);
            return r;
        }
    }
    else if (PyTuple_CheckExact(o)) {
        Py_ssize_t n = ((!wraparound) | likely(i >= 0)) ? i : i + PyTuple_GET_SIZE(o);
        if ((!boundscheck) || likely((n >= 0) & (n < PyTuple_GET_SIZE(o)))) {
            PyObject *r = PyTuple_GET_ITEM(o, n);
            Py_INCREF(r);
            return r;
        }
    } else {
        PySequenceMethods *m = Py_TYPE(o)->tp_as_sequence;
        if (likely(m && m->sq_item)) {
            if (wraparound && unlikely(i < 0) && likely(m->sq_length)) {
                Py_ssize_t l = m->sq_length(o);
                if (likely(l >= 0)) {
                    i += l;
                } else {
                    if (!PyErr_ExceptionMatches(PyExc_OverflowError))
                        return NULL;
                    PyErr_Clear();
                }
            }
            return m->sq_item(o, i);
        }
    }
#else
    if (is_list || PySequence_Check(o)) {
        return PySequence_GetItem(o, i);
    }
#endif
    return __Pyx_GetItemInt_Generic(o, PyInt_FromSsize_t(i));
}

/* GetModuleGlobalName */
static CYTHON_INLINE PyObject *__Pyx_GetModuleGlobalName(PyObject *name) {
    PyObject *result;
#if !CYTHON_AVOID_BORROWED_REFS
    result = PyDict_GetItem(__pyx_d, name);
    if (likely(result)) {
        Py_INCREF(result);
    } else {
#else
    result = PyObject_GetItem(__pyx_d, name);
    if (!result) {
        PyErr_Clear();
#endif
        result = __Pyx_GetBuiltinName(name);
    }
    return result;
}

/* PyCFunctionFastCall */
  #if CYTHON_FAST_PYCCALL
static CYTHON_INLINE PyObject * __Pyx_PyCFunction_FastCall(PyObject *func_obj, PyObject **args, Py_ssize_t nargs) {
    PyCFunctionObject *func = (PyCFunctionObject*)func_obj;
    PyCFunction meth = PyCFunction_GET_FUNCTION(func);
    PyObject *self = PyCFunction_GET_SELF(func);
    assert(PyCFunction_Check(func));
    assert(METH_FASTCALL == (PyCFunction_GET_FLAGS(func) & ~(METH_CLASS | METH_STATIC | METH_COEXIST)));
    assert(nargs >= 0);
    assert(nargs == 0 || args != NULL);
    /* _PyCFunction_FastCallDict() must not be called with an exception set,
       because it may clear it (directly or indirectly) and so the
       caller loses its exception */
    assert(!PyErr_Occurred());
    return (*((__Pyx_PyCFunctionFast)meth)) (self, args, nargs, NULL);
}
#endif  // CYTHON_FAST_PYCCALL

/* PyFunctionFastCall */
  #if CYTHON_FAST_PYCALL
#include "frameobject.h"
static PyObject* __Pyx_PyFunction_FastCallNoKw(PyCodeObject *co, PyObject **args, Py_ssize_t na,
                                               PyObject *globals) {
    PyFrameObject *f;
    PyThreadState *tstate = PyThreadState_GET();
    PyObject **fastlocals;
    Py_ssize_t i;
    PyObject *result;
    assert(globals != NULL);
    /* XXX Perhaps we should create a specialized
       PyFrame_New() that doesn't take locals, but does
       take builtins without sanity checking them.
       */
    assert(tstate != NULL);
    f = PyFrame_New(tstate, co, globals, NULL);
    if (f == NULL) {
        return NULL;
    }
    fastlocals = f->f_localsplus;
    for (i = 0; i < na; i++) {
        Py_INCREF(*args);
        fastlocals[i] = *args++;
    }
    result = PyEval_EvalFrameEx(f,0);
    ++tstate->recursion_depth;
    Py_DECREF(f);
    --tstate->recursion_depth;
    return result;
}
#if 1 || PY_VERSION_HEX < 0x030600B1
static PyObject *__Pyx_PyFunction_FastCallDict(PyObject *func, PyObject **args, int nargs, PyObject *kwargs) {
    PyCodeObject *co = (PyCodeObject *)PyFunction_GET_CODE(func);
    PyObject *globals = PyFunction_GET_GLOBALS(func);
    PyObject *argdefs = PyFunction_GET_DEFAULTS(func);
    PyObject *closure;
#if PY_MAJOR_VERSION >= 3
    PyObject *kwdefs;
#endif
    PyObject *kwtuple, **k;
    PyObject **d;
    Py_ssize_t nd;
    Py_ssize_t nk;
    PyObject *result;
    assert(kwargs == NULL || PyDict_Check(kwargs));
    nk = kwargs ? PyDict_Size(kwargs) : 0;
    if (Py_EnterRecursiveCall((char*)" while calling a Python object")) {
        return NULL;
    }
    if (
#if PY_MAJOR_VERSION >= 3
            co->co_kwonlyargcount == 0 &&
#endif
            likely(kwargs == NULL || nk == 0) &&
            co->co_flags == (CO_OPTIMIZED | CO_NEWLOCALS | CO_NOFREE)) {
        if (argdefs == NULL && co->co_argcount == nargs) {
            result = __Pyx_PyFunction_FastCallNoKw(co, args, nargs, globals);
            goto done;
        }
        else if (nargs == 0 && argdefs != NULL
                 && co->co_argcount == Py_SIZE(argdefs)) {
            /* function called with no arguments, but all parameters have
               a default value: use default values as arguments .*/
            args = &PyTuple_GET_ITEM(argdefs, 0);
            result =__Pyx_PyFunction_FastCallNoKw(co, args, Py_SIZE(argdefs), globals);
            goto done;
        }
    }
    if (kwargs != NULL) {
        Py_ssize_t pos, i;
        kwtuple = PyTuple_New(2 * nk);
        if (kwtuple == NULL) {
            result = NULL;
            goto done;
        }
        k = &PyTuple_GET_ITEM(kwtuple, 0);
        pos = i = 0;
        while (PyDict_Next(kwargs, &pos, &k[i], &k[i+1])) {
            Py_INCREF(k[i]);
            Py_INCREF(k[i+1]);
            i += 2;
        }
        nk = i / 2;
    }
    else {
        kwtuple = NULL;
        k = NULL;
    }
    closure = PyFunction_GET_CLOSURE(func);
#if PY_MAJOR_VERSION >= 3
    kwdefs = PyFunction_GET_KW_DEFAULTS(func);
#endif
    if (argdefs != NULL) {
        d = &PyTuple_GET_ITEM(argdefs, 0);
        nd = Py_SIZE(argdefs);
    }
    else {
        d = NULL;
        nd = 0;
    }
#if PY_MAJOR_VERSION >= 3
    result = PyEval_EvalCodeEx((PyObject*)co, globals, (PyObject *)NULL,
                               args, nargs,
                               k, (int)nk,
                               d, (int)nd, kwdefs, closure);
#else
    result = PyEval_EvalCodeEx(co, globals, (PyObject *)NULL,
                               args, nargs,
                               k, (int)nk,
                               d, (int)nd, closure);
#endif
    Py_XDECREF(kwtuple);
done:
    Py_LeaveRecursiveCall();
    return result;
}
#endif  // CPython < 3.6
#endif  // CYTHON_FAST_PYCALL

/* PyObjectCall */
  #if CYTHON_COMPILING_IN_CPYTHON
static CYTHON_INLINE PyObject* __Pyx_PyObject_Call(PyObject *func, PyObject *arg, PyObject *kw) {
    PyObject *result;
    ternaryfunc call = func->ob_type->tp_call;
    if (unlikely(!call))
        return PyObject_Call(func, arg, kw);
    if (unlikely(Py_EnterRecursiveCall((char*)" while calling a Python object")))
        return NULL;
    result = (*call)(func, arg, kw);
    Py_LeaveRecursiveCall();
    if (unlikely(!result) && unlikely(!PyErr_Occurred())) {
        PyErr_SetString(
            PyExc_SystemError,
            "NULL result without error in PyObject_Call");
    }
    return result;
}
#endif

/* PyObjectCallMethO */
  #if CYTHON_COMPILING_IN_CPYTHON
static CYTHON_INLINE PyObject* __Pyx_PyObject_CallMethO(PyObject *func, PyObject *arg) {
    PyObject *self, *result;
    PyCFunction cfunc;
    cfunc = PyCFunction_GET_FUNCTION(func);
    self = PyCFunction_GET_SELF(func);
    if (unlikely(Py_EnterRecursiveCall((char*)" while calling a Python object")))
        return NULL;
    result = cfunc(self, arg);
    Py_LeaveRecursiveCall();
    if (unlikely(!result) && unlikely(!PyErr_Occurred())) {
        PyErr_SetString(
            PyExc_SystemError,
            "NULL result without error in PyObject_Call");
    }
    return result;
}
#endif

/* PyObjectCallOneArg */
  #if CYTHON_COMPILING_IN_CPYTHON
static PyObject* __Pyx__PyObject_CallOneArg(PyObject *func, PyObject *arg) {
    PyObject *result;
    PyObject *args = PyTuple_New(1);
    if (unlikely(!args)) return NULL;
    Py_INCREF(arg);
    PyTuple_SET_ITEM(args, 0, arg);
    result = __Pyx_PyObject_Call(func, args, NULL);
    Py_DECREF(args);
    return result;
}
static CYTHON_INLINE PyObject* __Pyx_PyObject_CallOneArg(PyObject *func, PyObject *arg) {
#if CYTHON_FAST_PYCALL
    if (PyFunction_Check(func)) {
        return __Pyx_PyFunction_FastCall(func, &arg, 1);
    }
#endif
#ifdef __Pyx_CyFunction_USED
    if (likely(PyCFunction_Check(func) || PyObject_TypeCheck(func, __pyx_CyFunctionType))) {
#else
    if (likely(PyCFunction_Check(func))) {
#endif
        if (likely(PyCFunction_GET_FLAGS(func) & METH_O)) {
            return __Pyx_PyObject_CallMethO(func, arg);
#if CYTHON_FAST_PYCCALL
        } else if (PyCFunction_GET_FLAGS(func) & METH_FASTCALL) {
            return __Pyx_PyCFunction_FastCall(func, &arg, 1);
#endif
        }
    }
    return __Pyx__PyObject_CallOneArg(func, arg);
}
#else
static CYTHON_INLINE PyObject* __Pyx_PyObject_CallOneArg(PyObject *func, PyObject *arg) {
    PyObject *result;
    PyObject *args = PyTuple_Pack(1, arg);
    if (unlikely(!args)) return NULL;
    result = __Pyx_PyObject_Call(func, args, NULL);
    Py_DECREF(args);
    return result;
}
#endif

/* PyObjectCallNoArg */
    #if CYTHON_COMPILING_IN_CPYTHON
static CYTHON_INLINE PyObject* __Pyx_PyObject_CallNoArg(PyObject *func) {
#if CYTHON_FAST_PYCALL
    if (PyFunction_Check(func)) {
        return __Pyx_PyFunction_FastCall(func, NULL, 0);
    }
#endif
#ifdef __Pyx_CyFunction_USED
    if (likely(PyCFunction_Check(func) || PyObject_TypeCheck(func, __pyx_CyFunctionType))) {
#else
    if (likely(PyCFunction_Check(func))) {
#endif
        if (likely(PyCFunction_GET_FLAGS(func) & METH_NOARGS)) {
            return __Pyx_PyObject_CallMethO(func, NULL);
        }
    }
    return __Pyx_PyObject_Call(func, __pyx_empty_tuple, NULL);
}
#endif

/* PyIntBinop */
      #if !CYTHON_COMPILING_IN_PYPY
static PyObject* __Pyx_PyInt_AddCObj(PyObject *op1, PyObject *op2, CYTHON_UNUSED long intval, CYTHON_UNUSED int inplace) {
    #if PY_MAJOR_VERSION < 3
    if (likely(PyInt_CheckExact(op2))) {
        const long a = intval;
        long x;
        long b = PyInt_AS_LONG(op2);
            x = (long)((unsigned long)a + b);
            if (likely((x^a) >= 0 || (x^b) >= 0))
                return PyInt_FromLong(x);
            return PyLong_Type.tp_as_number->nb_add(op1, op2);
    }
    #endif
    #if CYTHON_USE_PYLONG_INTERNALS
    if (likely(PyLong_CheckExact(op2))) {
        const long a = intval;
        long b, x;
#ifdef HAVE_LONG_LONG
        const PY_LONG_LONG lla = intval;
        PY_LONG_LONG llb, llx;
#endif
        const digit* digits = ((PyLongObject*)op2)->ob_digit;
        const Py_ssize_t size = Py_SIZE(op2);
        if (likely(__Pyx_sst_abs(size) <= 1)) {
            b = likely(size) ? digits[0] : 0;
            if (size == -1) b = -b;
        } else {
            switch (size) {
                case -2:
                    if (8 * sizeof(long) - 1 > 2 * PyLong_SHIFT) {
                        b = -(long) (((((unsigned long)digits[1]) << PyLong_SHIFT) | (unsigned long)digits[0]));
                        break;
#ifdef HAVE_LONG_LONG
                    } else if (8 * sizeof(PY_LONG_LONG) - 1 > 2 * PyLong_SHIFT) {
                        llb = -(PY_LONG_LONG) (((((unsigned PY_LONG_LONG)digits[1]) << PyLong_SHIFT) | (unsigned PY_LONG_LONG)digits[0]));
                        goto long_long;
#endif
                    }
                case 2:
                    if (8 * sizeof(long) - 1 > 2 * PyLong_SHIFT) {
                        b = (long) (((((unsigned long)digits[1]) << PyLong_SHIFT) | (unsigned long)digits[0]));
                        break;
#ifdef HAVE_LONG_LONG
                    } else if (8 * sizeof(PY_LONG_LONG) - 1 > 2 * PyLong_SHIFT) {
                        llb = (PY_LONG_LONG) (((((unsigned PY_LONG_LONG)digits[1]) << PyLong_SHIFT) | (unsigned PY_LONG_LONG)digits[0]));
                        goto long_long;
#endif
                    }
                case -3:
                    if (8 * sizeof(long) - 1 > 3 * PyLong_SHIFT) {
                        b = -(long) (((((((unsigned long)digits[2]) << PyLong_SHIFT) | (unsigned long)digits[1]) << PyLong_SHIFT) | (unsigned long)digits[0]));
                        break;
#ifdef HAVE_LONG_LONG
                    } else if (8 * sizeof(PY_LONG_LONG) - 1 > 3 * PyLong_SHIFT) {
                        llb = -(PY_LONG_LONG) (((((((unsigned PY_LONG_LONG)digits[2]) << PyLong_SHIFT) | (unsigned PY_LONG_LONG)digits[1]) << PyLong_SHIFT) | (unsigned PY_LONG_LONG)digits[0]));
                        goto long_long;
#endif
                    }
                case 3:
                    if (8 * sizeof(long) - 1 > 3 * PyLong_SHIFT) {
                        b = (long) (((((((unsigned long)digits[2]) << PyLong_SHIFT) | (unsigned long)digits[1]) << PyLong_SHIFT) | (unsigned long)digits[0]));
                        break;
#ifdef HAVE_LONG_LONG
                    } else if (8 * sizeof(PY_LONG_LONG) - 1 > 3 * PyLong_SHIFT) {
                        llb = (PY_LONG_LONG) (((((((unsigned PY_LONG_LONG)digits[2]) << PyLong_SHIFT) | (unsigned PY_LONG_LONG)digits[1]) << PyLong_SHIFT) | (unsigned PY_LONG_LONG)digits[0]));
                        goto long_long;
#endif
                    }
                case -4:
                    if (8 * sizeof(long) - 1 > 4 * PyLong_SHIFT) {
                        b = -(long) (((((((((unsigned long)digits[3]) << PyLong_SHIFT) | (unsigned long)digits[2]) << PyLong_SHIFT) | (unsigned long)digits[1]) << PyLong_SHIFT) | (unsigned long)digits[0]));
                        break;
#ifdef HAVE_LONG_LONG
                    } else if (8 * sizeof(PY_LONG_LONG) - 1 > 4 * PyLong_SHIFT) {
                        llb = -(PY_LONG_LONG) (((((((((unsigned PY_LONG_LONG)digits[3]) << PyLong_SHIFT) | (unsigned PY_LONG_LONG)digits[2]) << PyLong_SHIFT) | (unsigned PY_LONG_LONG)digits[1]) << PyLong_SHIFT) | (unsigned PY_LONG_LONG)digits[0]));
                        goto long_long;
#endif
                    }
                case 4:
                    if (8 * sizeof(long) - 1 > 4 * PyLong_SHIFT) {
                        b = (long) (((((((((unsigned long)digits[3]) << PyLong_SHIFT) | (unsigned long)digits[2]) << PyLong_SHIFT) | (unsigned long)digits[1]) << PyLong_SHIFT) | (unsigned long)digits[0]));
                        break;
#ifdef HAVE_LONG_LONG
                    } else if (8 * sizeof(PY_LONG_LONG) - 1 > 4 * PyLong_SHIFT) {
                        llb = (PY_LONG_LONG) (((((((((unsigned PY_LONG_LONG)digits[3]) << PyLong_SHIFT) | (unsigned PY_LONG_LONG)digits[2]) << PyLong_SHIFT) | (unsigned PY_LONG_LONG)digits[1]) << PyLong_SHIFT) | (unsigned PY_LONG_LONG)digits[0]));
                        goto long_long;
#endif
                    }
                default: return PyLong_Type.tp_as_number->nb_add(op1, op2);
            }
        }
                x = a + b;
            return PyLong_FromLong(x);
#ifdef HAVE_LONG_LONG
        long_long:
                llx = lla + llb;
            return PyLong_FromLongLong(llx);
#endif
        
        
    }
    #endif
    if (PyFloat_CheckExact(op2)) {
        const long a = intval;
        double b = PyFloat_AS_DOUBLE(op2);
            double result;
            PyFPE_START_PROTECT("add", return NULL)
            result = ((double)a) + (double)b;
            PyFPE_END_PROTECT(result)
            return PyFloat_FromDouble(result);
    }
    return (inplace ? PyNumber_InPlaceAdd : PyNumber_Add)(op1, op2);
}
#endif

/* PyIntBinop */
      #if !CYTHON_COMPILING_IN_PYPY
static PyObject* __Pyx_PyInt_EqObjC(PyObject *op1, PyObject *op2, CYTHON_UNUSED long intval, CYTHON_UNUSED int inplace) {
    if (op1 == op2) {
        Py_RETURN_TRUE;
    }
    #if PY_MAJOR_VERSION < 3
    if (likely(PyInt_CheckExact(op1))) {
        const long b = intval;
        long a = PyInt_AS_LONG(op1);
        if (a == b) {
            Py_RETURN_TRUE;
        } else {
            Py_RETURN_FALSE;
        }
    }
    #endif
    #if CYTHON_USE_PYLONG_INTERNALS
    if (likely(PyLong_CheckExact(op1))) {
        const long b = intval;
        long a;
        const digit* digits = ((PyLongObject*)op1)->ob_digit;
        const Py_ssize_t size = Py_SIZE(op1);
        if (likely(__Pyx_sst_abs(size) <= 1)) {
            a = likely(size) ? digits[0] : 0;
            if (size == -1) a = -a;
        } else {
            switch (size) {
                case -2:
                    if (8 * sizeof(long) - 1 > 2 * PyLong_SHIFT) {
                        a = -(long) (((((unsigned long)digits[1]) << PyLong_SHIFT) | (unsigned long)digits[0]));
                        break;
                    }
                case 2:
                    if (8 * sizeof(long) - 1 > 2 * PyLong_SHIFT) {
                        a = (long) (((((unsigned long)digits[1]) << PyLong_SHIFT) | (unsigned long)digits[0]));
                        break;
                    }
                case -3:
                    if (8 * sizeof(long) - 1 > 3 * PyLong_SHIFT) {
                        a = -(long) (((((((unsigned long)digits[2]) << PyLong_SHIFT) | (unsigned long)digits[1]) << PyLong_SHIFT) | (unsigned long)digits[0]));
                        break;
                    }
                case 3:
                    if (8 * sizeof(long) - 1 > 3 * PyLong_SHIFT) {
                        a = (long) (((((((unsigned long)digits[2]) << PyLong_SHIFT) | (unsigned long)digits[1]) << PyLong_SHIFT) | (unsigned long)digits[0]));
                        break;
                    }
                case -4:
                    if (8 * sizeof(long) - 1 > 4 * PyLong_SHIFT) {
                        a = -(long) (((((((((unsigned long)digits[3]) << PyLong_SHIFT) | (unsigned long)digits[2]) << PyLong_SHIFT) | (unsigned long)digits[1]) << PyLong_SHIFT) | (unsigned long)digits[0]));
                        break;
                    }
                case 4:
                    if (8 * sizeof(long) - 1 > 4 * PyLong_SHIFT) {
                        a = (long) (((((((((unsigned long)digits[3]) << PyLong_SHIFT) | (unsigned long)digits[2]) << PyLong_SHIFT) | (unsigned long)digits[1]) << PyLong_SHIFT) | (unsigned long)digits[0]));
                        break;
                    }
                #if PyLong_SHIFT < 30 && PyLong_SHIFT != 15
                default: return PyLong_Type.tp_richcompare(op1, op2, Py_EQ);
                #else
                default: Py_RETURN_FALSE;
                #endif
            }
        }
            if (a == b) {
                Py_RETURN_TRUE;
            } else {
                Py_RETURN_FALSE;
            }
    }
    #endif
    if (PyFloat_CheckExact(op1)) {
        const long b = intval;
        double a = PyFloat_AS_DOUBLE(op1);
            if ((double)a == (double)b) {
                Py_RETURN_TRUE;
            } else {
                Py_RETURN_FALSE;
            }
    }
    return PyObject_RichCompare(op1, op2, Py_EQ);
}
#endif

/* PyIntBinop */
      #if !CYTHON_COMPILING_IN_PYPY
static PyObject* __Pyx_PyInt_SubtractObjC(PyObject *op1, PyObject *op2, CYTHON_UNUSED long intval, CYTHON_UNUSED int inplace) {
    #if PY_MAJOR_VERSION < 3
    if (likely(PyInt_CheckExact(op1))) {
        const long b = intval;
        long x;
        long a = PyInt_AS_LONG(op1);
            x = (long)((unsigned long)a - b);
            if (likely((x^a) >= 0 || (x^~b) >= 0))
                return PyInt_FromLong(x);
            return PyLong_Type.tp_as_number->nb_subtract(op1, op2);
    }
    #endif
    #if CYTHON_USE_PYLONG_INTERNALS
    if (likely(PyLong_CheckExact(op1))) {
        const long b = intval;
        long a, x;
#ifdef HAVE_LONG_LONG
        const PY_LONG_LONG llb = intval;
        PY_LONG_LONG lla, llx;
#endif
        const digit* digits = ((PyLongObject*)op1)->ob_digit;
        const Py_ssize_t size = Py_SIZE(op1);
        if (likely(__Pyx_sst_abs(size) <= 1)) {
            a = likely(size) ? digits[0] : 0;
            if (size == -1) a = -a;
        } else {
            switch (size) {
                case -2:
                    if (8 * sizeof(long) - 1 > 2 * PyLong_SHIFT) {
                        a = -(long) (((((unsigned long)digits[1]) << PyLong_SHIFT) | (unsigned long)digits[0]));
                        break;
#ifdef HAVE_LONG_LONG
                    } else if (8 * sizeof(PY_LONG_LONG) - 1 > 2 * PyLong_SHIFT) {
                        lla = -(PY_LONG_LONG) (((((unsigned PY_LONG_LONG)digits[1]) << PyLong_SHIFT) | (unsigned PY_LONG_LONG)digits[0]));
                        goto long_long;
#endif
                    }
                case 2:
                    if (8 * sizeof(long) - 1 > 2 * PyLong_SHIFT) {
                        a = (long) (((((unsigned long)digits[1]) << PyLong_SHIFT) | (unsigned long)digits[0]));
                        break;
#ifdef HAVE_LONG_LONG
                    } else if (8 * sizeof(PY_LONG_LONG) - 1 > 2 * PyLong_SHIFT) {
                        lla = (PY_LONG_LONG) (((((unsigned PY_LONG_LONG)digits[1]) << PyLong_SHIFT) | (unsigned PY_LONG_LONG)digits[0]));
                        goto long_long;
#endif
                    }
                case -3:
                    if (8 * sizeof(long) - 1 > 3 * PyLong_SHIFT) {
                        a = -(long) (((((((unsigned long)digits[2]) << PyLong_SHIFT) | (unsigned long)digits[1]) << PyLong_SHIFT) | (unsigned long)digits[0]));
                        break;
#ifdef HAVE_LONG_LONG
                    } else if (8 * sizeof(PY_LONG_LONG) - 1 > 3 * PyLong_SHIFT) {
                        lla = -(PY_LONG_LONG) (((((((unsigned PY_LONG_LONG)digits[2]) << PyLong_SHIFT) | (unsigned PY_LONG_LONG)digits[1]) << PyLong_SHIFT) | (unsigned PY_LONG_LONG)digits[0]));
                        goto long_long;
#endif
                    }
                case 3:
                    if (8 * sizeof(long) - 1 > 3 * PyLong_SHIFT) {
                        a = (long) (((((((unsigned long)digits[2]) << PyLong_SHIFT) | (unsigned long)digits[1]) << PyLong_SHIFT) | (unsigned long)digits[0]));
                        break;
#ifdef HAVE_LONG_LONG
                    } else if (8 * sizeof(PY_LONG_LONG) - 1 > 3 * PyLong_SHIFT) {
                        lla = (PY_LONG_LONG) (((((((unsigned PY_LONG_LONG)digits[2]) << PyLong_SHIFT) | (unsigned PY_LONG_LONG)digits[1]) << PyLong_SHIFT) | (unsigned PY_LONG_LONG)digits[0]));
                        goto long_long;
#endif
                    }
                case -4:
                    if (8 * sizeof(long) - 1 > 4 * PyLong_SHIFT) {
                        a = -(long) (((((((((unsigned long)digits[3]) << PyLong_SHIFT) | (unsigned long)digits[2]) << PyLong_SHIFT) | (unsigned long)digits[1]) << PyLong_SHIFT) | (unsigned long)digits[0]));
                        break;
#ifdef HAVE_LONG_LONG
                    } else if (8 * sizeof(PY_LONG_LONG) - 1 > 4 * PyLong_SHIFT) {
                        lla = -(PY_LONG_LONG) (((((((((unsigned PY_LONG_LONG)digits[3]) << PyLong_SHIFT) | (unsigned PY_LONG_LONG)digits[2]) << PyLong_SHIFT) | (unsigned PY_LONG_LONG)digits[1]) << PyLong_SHIFT) | (unsigned PY_LONG_LONG)digits[0]));
                        goto long_long;
#endif
                    }
                case 4:
                    if (8 * sizeof(long) - 1 > 4 * PyLong_SHIFT) {
                        a = (long) (((((((((unsigned long)digits[3]) << PyLong_SHIFT) | (unsigned long)digits[2]) << PyLong_SHIFT) | (unsigned long)digits[1]) << PyLong_SHIFT) | (unsigned long)digits[0]));
                        break;
#ifdef HAVE_LONG_LONG
                    } else if (8 * sizeof(PY_LONG_LONG) - 1 > 4 * PyLong_SHIFT) {
                        lla = (PY_LONG_LONG) (((((((((unsigned PY_LONG_LONG)digits[3]) << PyLong_SHIFT) | (unsigned PY_LONG_LONG)digits[2]) << PyLong_SHIFT) | (unsigned PY_LONG_LONG)digits[1]) << PyLong_SHIFT) | (unsigned PY_LONG_LONG)digits[0]));
                        goto long_long;
#endif
                    }
                default: return PyLong_Type.tp_as_number->nb_subtract(op1, op2);
            }
        }
                x = a - b;
            return PyLong_FromLong(x);
#ifdef HAVE_LONG_LONG
        long_long:
                llx = lla - llb;
            return PyLong_FromLongLong(llx);
#endif
        
        
    }
    #endif
    if (PyFloat_CheckExact(op1)) {
        const long b = intval;
        double a = PyFloat_AS_DOUBLE(op1);
            double result;
            PyFPE_START_PROTECT("subtract", return NULL)
            result = ((double)a) - (double)b;
            PyFPE_END_PROTECT(result)
            return PyFloat_FromDouble(result);
    }
    return (inplace ? PyNumber_InPlaceSubtract : PyNumber_Subtract)(op1, op2);
}
#endif

/* PyErrFetchRestore */
      #if CYTHON_FAST_THREAD_STATE
static CYTHON_INLINE void __Pyx_ErrRestoreInState(PyThreadState *tstate, PyObject *type, PyObject *value, PyObject *tb) {
    PyObject *tmp_type, *tmp_value, *tmp_tb;
    tmp_type = tstate->curexc_type;
    tmp_value = tstate->curexc_value;
    tmp_tb = tstate->curexc_traceback;
    tstate->curexc_type = type;
    tstate->curexc_value = value;
    tstate->curexc_traceback = tb;
    Py_XDECREF(tmp_type);
    Py_XDECREF(tmp_value);
    Py_XDECREF(tmp_tb);
}
static CYTHON_INLINE void __Pyx_ErrFetchInState(PyThreadState *tstate, PyObject **type, PyObject **value, PyObject **tb) {
    *type = tstate->curexc_type;
    *value = tstate->curexc_value;
    *tb = tstate->curexc_traceback;
    tstate->curexc_type = 0;
    tstate->curexc_value = 0;
    tstate->curexc_traceback = 0;
}
#endif

/* RaiseException */
      #if PY_MAJOR_VERSION < 3
static void __Pyx_Raise(PyObject *type, PyObject *value, PyObject *tb,
                        CYTHON_UNUSED PyObject *cause) {
    __Pyx_PyThreadState_declare
    Py_XINCREF(type);
    if (!value || value == Py_None)
        value = NULL;
    else
        Py_INCREF(value);
    if (!tb || tb == Py_None)
        tb = NULL;
    else {
        Py_INCREF(tb);
        if (!PyTraceBack_Check(tb)) {
            PyErr_SetString(PyExc_TypeError,
                "raise: arg 3 must be a traceback or None");
            goto raise_error;
        }
    }
    if (PyType_Check(type)) {
#if CYTHON_COMPILING_IN_PYPY
        if (!value) {
            Py_INCREF(Py_None);
            value = Py_None;
        }
#endif
        PyErr_NormalizeException(&type, &value, &tb);
    } else {
        if (value) {
            PyErr_SetString(PyExc_TypeError,
                "instance exception may not have a separate value");
            goto raise_error;
        }
        value = type;
        type = (PyObject*) Py_TYPE(type);
        Py_INCREF(type);
        if (!PyType_IsSubtype((PyTypeObject *)type, (PyTypeObject *)PyExc_BaseException)) {
            PyErr_SetString(PyExc_TypeError,
                "raise: exception class must be a subclass of BaseException");
            goto raise_error;
        }
    }
    __Pyx_PyThreadState_assign
    __Pyx_ErrRestore(type, value, tb);
    return;
raise_error:
    Py_XDECREF(value);
    Py_XDECREF(type);
    Py_XDECREF(tb);
    return;
}
#else
static void __Pyx_Raise(PyObject *type, PyObject *value, PyObject *tb, PyObject *cause) {
    PyObject* owned_instance = NULL;
    if (tb == Py_None) {
        tb = 0;
    } else if (tb && !PyTraceBack_Check(tb)) {
        PyErr_SetString(PyExc_TypeError,
            "raise: arg 3 must be a traceback or None");
        goto bad;
    }
    if (value == Py_None)
        value = 0;
    if (PyExceptionInstance_Check(type)) {
        if (value) {
            PyErr_SetString(PyExc_TypeError,
                "instance exception may not have a separate value");
            goto bad;
        }
        value = type;
        type = (PyObject*) Py_TYPE(value);
    } else if (PyExceptionClass_Check(type)) {
        PyObject *instance_class = NULL;
        if (value && PyExceptionInstance_Check(value)) {
            instance_class = (PyObject*) Py_TYPE(value);
            if (instance_class != type) {
                int is_subclass = PyObject_IsSubclass(instance_class, type);
                if (!is_subclass) {
                    instance_class = NULL;
                } else if (unlikely(is_subclass == -1)) {
                    goto bad;
                } else {
                    type = instance_class;
                }
            }
        }
        if (!instance_class) {
            PyObject *args;
            if (!value)
                args = PyTuple_New(0);
            else if (PyTuple_Check(value)) {
                Py_INCREF(value);
                args = value;
            } else
                args = PyTuple_Pack(1, value);
            if (!args)
                goto bad;
            owned_instance = PyObject_Call(type, args, NULL);
            Py_DECREF(args);
            if (!owned_instance)
                goto bad;
            value = owned_instance;
            if (!PyExceptionInstance_Check(value)) {
                PyErr_Format(PyExc_TypeError,
                             "calling %R should have returned an instance of "
                             "BaseException, not %R",
                             type, Py_TYPE(value));
                goto bad;
            }
        }
    } else {
        PyErr_SetString(PyExc_TypeError,
            "raise: exception class must be a subclass of BaseException");
        goto bad;
    }
#if PY_VERSION_HEX >= 0x03030000
    if (cause) {
#else
    if (cause && cause != Py_None) {
#endif
        PyObject *fixed_cause;
        if (cause == Py_None) {
            fixed_cause = NULL;
        } else if (PyExceptionClass_Check(cause)) {
            fixed_cause = PyObject_CallObject(cause, NULL);
            if (fixed_cause == NULL)
                goto bad;
        } else if (PyExceptionInstance_Check(cause)) {
            fixed_cause = cause;
            Py_INCREF(fixed_cause);
        } else {
            PyErr_SetString(PyExc_TypeError,
                            "exception causes must derive from "
                            "BaseException");
            goto bad;
        }
        PyException_SetCause(value, fixed_cause);
    }
    PyErr_SetObject(type, value);
    if (tb) {
#if CYTHON_COMPILING_IN_PYPY
        PyObject *tmp_type, *tmp_value, *tmp_tb;
        PyErr_Fetch(&tmp_type, &tmp_value, &tmp_tb);
        Py_INCREF(tb);
        PyErr_Restore(tmp_type, tmp_value, tb);
        Py_XDECREF(tmp_tb);
#else
        PyThreadState *tstate = PyThreadState_GET();
        PyObject* tmp_tb = tstate->curexc_traceback;
        if (tb != tmp_tb) {
            Py_INCREF(tb);
            tstate->curexc_traceback = tb;
            Py_XDECREF(tmp_tb);
        }
#endif
    }
bad:
    Py_XDECREF(owned_instance);
    return;
}
#endif

/* Import */
        static PyObject *__Pyx_Import(PyObject *name, PyObject *from_list, int level) {
    PyObject *empty_list = 0;
    PyObject *module = 0;
    PyObject *global_dict = 0;
    PyObject *empty_dict = 0;
    PyObject *list;
    #if PY_VERSION_HEX < 0x03030000
    PyObject *py_import;
    py_import = __Pyx_PyObject_GetAttrStr(__pyx_b, __pyx_n_s_import);
    if (!py_import)
        goto bad;
    #endif
    if (from_list)
        list = from_list;
    else {
        empty_list = PyList_New(0);
        if (!empty_list)
            goto bad;
        list = empty_list;
    }
    global_dict = PyModule_GetDict(__pyx_m);
    if (!global_dict)
        goto bad;
    empty_dict = PyDict_New();
    if (!empty_dict)
        goto bad;
    {
        #if PY_MAJOR_VERSION >= 3
        if (level == -1) {
            if (strchr(__Pyx_MODULE_NAME, '.')) {
                #if PY_VERSION_HEX < 0x03030000
                PyObject *py_level = PyInt_FromLong(1);
                if (!py_level)
                    goto bad;
                module = PyObject_CallFunctionObjArgs(py_import,
                    name, global_dict, empty_dict, list, py_level, NULL);
                Py_DECREF(py_level);
                #else
                module = PyImport_ImportModuleLevelObject(
                    name, global_dict, empty_dict, list, 1);
                #endif
                if (!module) {
                    if (!PyErr_ExceptionMatches(PyExc_ImportError))
                        goto bad;
                    PyErr_Clear();
                }
            }
            level = 0;
        }
        #endif
        if (!module) {
            #if PY_VERSION_HEX < 0x03030000
            PyObject *py_level = PyInt_FromLong(level);
            if (!py_level)
                goto bad;
            module = PyObject_CallFunctionObjArgs(py_import,
                name, global_dict, empty_dict, list, py_level, NULL);
            Py_DECREF(py_level);
            #else
            module = PyImport_ImportModuleLevelObject(
                name, global_dict, empty_dict, list, level);
            #endif
        }
    }
bad:
    #if PY_VERSION_HEX < 0x03030000
    Py_XDECREF(py_import);
    #endif
    Py_XDECREF(empty_list);
    Py_XDECREF(empty_dict);
    return module;
}

/* ImportFrom */
        static PyObject* __Pyx_ImportFrom(PyObject* module, PyObject* name) {
    PyObject* value = __Pyx_PyObject_GetAttrStr(module, name);
    if (unlikely(!value) && PyErr_ExceptionMatches(PyExc_AttributeError)) {
        PyErr_Format(PyExc_ImportError,
        #if PY_MAJOR_VERSION < 3
            "cannot import name %.230s", PyString_AS_STRING(name));
        #else
            "cannot import name %S", name);
        #endif
    }
    return value;
}

/* CodeObjectCache */
        static int __pyx_bisect_code_objects(__Pyx_CodeObjectCacheEntry* entries, int count, int code_line) {
    int start = 0, mid = 0, end = count - 1;
    if (end >= 0 && code_line > entries[end].code_line) {
        return count;
    }
    while (start < end) {
        mid = start + (end - start) / 2;
        if (code_line < entries[mid].code_line) {
            end = mid;
        } else if (code_line > entries[mid].code_line) {
             start = mid + 1;
        } else {
            return mid;
        }
    }
    if (code_line <= entries[mid].code_line) {
        return mid;
    } else {
        return mid + 1;
    }
}
static PyCodeObject *__pyx_find_code_object(int code_line) {
    PyCodeObject* code_object;
    int pos;
    if (unlikely(!code_line) || unlikely(!__pyx_code_cache.entries)) {
        return NULL;
    }
    pos = __pyx_bisect_code_objects(__pyx_code_cache.entries, __pyx_code_cache.count, code_line);
    if (unlikely(pos >= __pyx_code_cache.count) || unlikely(__pyx_code_cache.entries[pos].code_line != code_line)) {
        return NULL;
    }
    code_object = __pyx_code_cache.entries[pos].code_object;
    Py_INCREF(code_object);
    return code_object;
}
static void __pyx_insert_code_object(int code_line, PyCodeObject* code_object) {
    int pos, i;
    __Pyx_CodeObjectCacheEntry* entries = __pyx_code_cache.entries;
    if (unlikely(!code_line)) {
        return;
    }
    if (unlikely(!entries)) {
        entries = (__Pyx_CodeObjectCacheEntry*)PyMem_Malloc(64*sizeof(__Pyx_CodeObjectCacheEntry));
        if (likely(entries)) {
            __pyx_code_cache.entries = entries;
            __pyx_code_cache.max_count = 64;
            __pyx_code_cache.count = 1;
            entries[0].code_line = code_line;
            entries[0].code_object = code_object;
            Py_INCREF(code_object);
        }
        return;
    }
    pos = __pyx_bisect_code_objects(__pyx_code_cache.entries, __pyx_code_cache.count, code_line);
    if ((pos < __pyx_code_cache.count) && unlikely(__pyx_code_cache.entries[pos].code_line == code_line)) {
        PyCodeObject* tmp = entries[pos].code_object;
        entries[pos].code_object = code_object;
        Py_DECREF(tmp);
        return;
    }
    if (__pyx_code_cache.count == __pyx_code_cache.max_count) {
        int new_max = __pyx_code_cache.max_count + 64;
        entries = (__Pyx_CodeObjectCacheEntry*)PyMem_Realloc(
            __pyx_code_cache.entries, (size_t)new_max*sizeof(__Pyx_CodeObjectCacheEntry));
        if (unlikely(!entries)) {
            return;
        }
        __pyx_code_cache.entries = entries;
        __pyx_code_cache.max_count = new_max;
    }
    for (i=__pyx_code_cache.count; i>pos; i--) {
        entries[i] = entries[i-1];
    }
    entries[pos].code_line = code_line;
    entries[pos].code_object = code_object;
    __pyx_code_cache.count++;
    Py_INCREF(code_object);
}

/* AddTraceback */
        #include "compile.h"
#include "frameobject.h"
#include "traceback.h"
static PyCodeObject* __Pyx_CreateCodeObjectForTraceback(
            const char *funcname, int c_line,
            int py_line, const char *filename) {
    PyCodeObject *py_code = 0;
    PyObject *py_srcfile = 0;
    PyObject *py_funcname = 0;
    #if PY_MAJOR_VERSION < 3
    py_srcfile = PyString_FromString(filename);
    #else
    py_srcfile = PyUnicode_FromString(filename);
    #endif
    if (!py_srcfile) goto bad;
    if (c_line) {
        #if PY_MAJOR_VERSION < 3
        py_funcname = PyString_FromFormat( "%s (%s:%d)", funcname, __pyx_cfilenm, c_line);
        #else
        py_funcname = PyUnicode_FromFormat( "%s (%s:%d)", funcname, __pyx_cfilenm, c_line);
        #endif
    }
    else {
        #if PY_MAJOR_VERSION < 3
        py_funcname = PyString_FromString(funcname);
        #else
        py_funcname = PyUnicode_FromString(funcname);
        #endif
    }
    if (!py_funcname) goto bad;
    py_code = __Pyx_PyCode_New(
        0,
        0,
        0,
        0,
        0,
        __pyx_empty_bytes, /*PyObject *code,*/
        __pyx_empty_tuple, /*PyObject *consts,*/
        __pyx_empty_tuple, /*PyObject *names,*/
        __pyx_empty_tuple, /*PyObject *varnames,*/
        __pyx_empty_tuple, /*PyObject *freevars,*/
        __pyx_empty_tuple, /*PyObject *cellvars,*/
        py_srcfile,   /*PyObject *filename,*/
        py_funcname,  /*PyObject *name,*/
        py_line,
        __pyx_empty_bytes  /*PyObject *lnotab*/
    );
    Py_DECREF(py_srcfile);
    Py_DECREF(py_funcname);
    return py_code;
bad:
    Py_XDECREF(py_srcfile);
    Py_XDECREF(py_funcname);
    return NULL;
}
static void __Pyx_AddTraceback(const char *funcname, int c_line,
                               int py_line, const char *filename) {
    PyCodeObject *py_code = 0;
    PyFrameObject *py_frame = 0;
    py_code = __pyx_find_code_object(c_line ? c_line : py_line);
    if (!py_code) {
        py_code = __Pyx_CreateCodeObjectForTraceback(
            funcname, c_line, py_line, filename);
        if (!py_code) goto bad;
        __pyx_insert_code_object(c_line ? c_line : py_line, py_code);
    }
    py_frame = PyFrame_New(
        PyThreadState_GET(), /*PyThreadState *tstate,*/
        py_code,             /*PyCodeObject *code,*/
        __pyx_d,      /*PyObject *globals,*/
        0                    /*PyObject *locals*/
    );
    if (!py_frame) goto bad;
    __Pyx_PyFrame_SetLineNumber(py_frame, py_line);
    PyTraceBack_Here(py_frame);
bad:
    Py_XDECREF(py_code);
    Py_XDECREF(py_frame);
}

/* CIntToPy */
        static CYTHON_INLINE PyObject* __Pyx_PyInt_From_long(long value) {
    const long neg_one = (long) -1, const_zero = (long) 0;
    const int is_unsigned = neg_one > const_zero;
    if (is_unsigned) {
        if (sizeof(long) < sizeof(long)) {
            return PyInt_FromLong((long) value);
        } else if (sizeof(long) <= sizeof(unsigned long)) {
            return PyLong_FromUnsignedLong((unsigned long) value);
#ifdef HAVE_LONG_LONG
        } else if (sizeof(long) <= sizeof(unsigned PY_LONG_LONG)) {
            return PyLong_FromUnsignedLongLong((unsigned PY_LONG_LONG) value);
#endif
        }
    } else {
        if (sizeof(long) <= sizeof(long)) {
            return PyInt_FromLong((long) value);
#ifdef HAVE_LONG_LONG
        } else if (sizeof(long) <= sizeof(PY_LONG_LONG)) {
            return PyLong_FromLongLong((PY_LONG_LONG) value);
#endif
        }
    }
    {
        int one = 1; int little = (int)*(unsigned char *)&one;
        unsigned char *bytes = (unsigned char *)&value;
        return _PyLong_FromByteArray(bytes, sizeof(long),
                                     little, !is_unsigned);
    }
}

/* CIntFromPyVerify */
        #define __PYX_VERIFY_RETURN_INT(target_type, func_type, func_value)\
    __PYX__VERIFY_RETURN_INT(target_type, func_type, func_value, 0)
#define __PYX_VERIFY_RETURN_INT_EXC(target_type, func_type, func_value)\
    __PYX__VERIFY_RETURN_INT(target_type, func_type, func_value, 1)
#define __PYX__VERIFY_RETURN_INT(target_type, func_type, func_value, exc)\
    {\
        func_type value = func_value;\
        if (sizeof(target_type) < sizeof(func_type)) {\
            if (unlikely(value != (func_type) (target_type) value)) {\
                func_type zero = 0;\
                if (exc && unlikely(value == (func_type)-1 && PyErr_Occurred()))\
                    return (target_type) -1;\
                if (is_unsigned && unlikely(value < zero))\
                    goto raise_neg_overflow;\
                else\
                    goto raise_overflow;\
            }\
        }\
        return (target_type) value;\
    }

/* CIntFromPy */
        static CYTHON_INLINE long __Pyx_PyInt_As_long(PyObject *x) {
    const long neg_one = (long) -1, const_zero = (long) 0;
    const int is_unsigned = neg_one > const_zero;
#if PY_MAJOR_VERSION < 3
    if (likely(PyInt_Check(x))) {
        if (sizeof(long) < sizeof(long)) {
            __PYX_VERIFY_RETURN_INT(long, long, PyInt_AS_LONG(x))
        } else {
            long val = PyInt_AS_LONG(x);
            if (is_unsigned && unlikely(val < 0)) {
                goto raise_neg_overflow;
            }
            return (long) val;
        }
    } else
#endif
    if (likely(PyLong_Check(x))) {
        if (is_unsigned) {
#if CYTHON_USE_PYLONG_INTERNALS
            const digit* digits = ((PyLongObject*)x)->ob_digit;
            switch (Py_SIZE(x)) {
                case  0: return (long) 0;
                case  1: __PYX_VERIFY_RETURN_INT(long, digit, digits[0])
                case 2:
                    if (8 * sizeof(long) > 1 * PyLong_SHIFT) {
                        if (8 * sizeof(unsigned long) > 2 * PyLong_SHIFT) {
                            __PYX_VERIFY_RETURN_INT(long, unsigned long, (((((unsigned long)digits[1]) << PyLong_SHIFT) | (unsigned long)digits[0])))
                        } else if (8 * sizeof(long) >= 2 * PyLong_SHIFT) {
                            return (long) (((((long)digits[1]) << PyLong_SHIFT) | (long)digits[0]));
                        }
                    }
                    break;
                case 3:
                    if (8 * sizeof(long) > 2 * PyLong_SHIFT) {
                        if (8 * sizeof(unsigned long) > 3 * PyLong_SHIFT) {
                            __PYX_VERIFY_RETURN_INT(long, unsigned long, (((((((unsigned long)digits[2]) << PyLong_SHIFT) | (unsigned long)digits[1]) << PyLong_SHIFT) | (unsigned long)digits[0])))
                        } else if (8 * sizeof(long) >= 3 * PyLong_SHIFT) {
                            return (long) (((((((long)digits[2]) << PyLong_SHIFT) | (long)digits[1]) << PyLong_SHIFT) | (long)digits[0]));
                        }
                    }
                    break;
                case 4:
                    if (8 * sizeof(long) > 3 * PyLong_SHIFT) {
                        if (8 * sizeof(unsigned long) > 4 * PyLong_SHIFT) {
                            __PYX_VERIFY_RETURN_INT(long, unsigned long, (((((((((unsigned long)digits[3]) << PyLong_SHIFT) | (unsigned long)digits[2]) << PyLong_SHIFT) | (unsigned long)digits[1]) << PyLong_SHIFT) | (unsigned long)digits[0])))
                        } else if (8 * sizeof(long) >= 4 * PyLong_SHIFT) {
                            return (long) (((((((((long)digits[3]) << PyLong_SHIFT) | (long)digits[2]) << PyLong_SHIFT) | (long)digits[1]) << PyLong_SHIFT) | (long)digits[0]));
                        }
                    }
                    break;
            }
#endif
#if CYTHON_COMPILING_IN_CPYTHON
            if (unlikely(Py_SIZE(x) < 0)) {
                goto raise_neg_overflow;
            }
#else
            {
                int result = PyObject_RichCompareBool(x, Py_False, Py_LT);
                if (unlikely(result < 0))
                    return (long) -1;
                if (unlikely(result == 1))
                    goto raise_neg_overflow;
            }
#endif
            if (sizeof(long) <= sizeof(unsigned long)) {
                __PYX_VERIFY_RETURN_INT_EXC(long, unsigned long, PyLong_AsUnsignedLong(x))
#ifdef HAVE_LONG_LONG
            } else if (sizeof(long) <= sizeof(unsigned PY_LONG_LONG)) {
                __PYX_VERIFY_RETURN_INT_EXC(long, unsigned PY_LONG_LONG, PyLong_AsUnsignedLongLong(x))
#endif
            }
        } else {
#if CYTHON_USE_PYLONG_INTERNALS
            const digit* digits = ((PyLongObject*)x)->ob_digit;
            switch (Py_SIZE(x)) {
                case  0: return (long) 0;
                case -1: __PYX_VERIFY_RETURN_INT(long, sdigit, (sdigit) (-(sdigit)digits[0]))
                case  1: __PYX_VERIFY_RETURN_INT(long,  digit, +digits[0])
                case -2:
                    if (8 * sizeof(long) - 1 > 1 * PyLong_SHIFT) {
                        if (8 * sizeof(unsigned long) > 2 * PyLong_SHIFT) {
                            __PYX_VERIFY_RETURN_INT(long, long, -(long) (((((unsigned long)digits[1]) << PyLong_SHIFT) | (unsigned long)digits[0])))
                        } else if (8 * sizeof(long) - 1 > 2 * PyLong_SHIFT) {
                            return (long) (((long)-1)*(((((long)digits[1]) << PyLong_SHIFT) | (long)digits[0])));
                        }
                    }
                    break;
                case 2:
                    if (8 * sizeof(long) > 1 * PyLong_SHIFT) {
                        if (8 * sizeof(unsigned long) > 2 * PyLong_SHIFT) {
                            __PYX_VERIFY_RETURN_INT(long, unsigned long, (((((unsigned long)digits[1]) << PyLong_SHIFT) | (unsigned long)digits[0])))
                        } else if (8 * sizeof(long) - 1 > 2 * PyLong_SHIFT) {
                            return (long) ((((((long)digits[1]) << PyLong_SHIFT) | (long)digits[0])));
                        }
                    }
                    break;
                case -3:
                    if (8 * sizeof(long) - 1 > 2 * PyLong_SHIFT) {
                        if (8 * sizeof(unsigned long) > 3 * PyLong_SHIFT) {
                            __PYX_VERIFY_RETURN_INT(long, long, -(long) (((((((unsigned long)digits[2]) << PyLong_SHIFT) | (unsigned long)digits[1]) << PyLong_SHIFT) | (unsigned long)digits[0])))
                        } else if (8 * sizeof(long) - 1 > 3 * PyLong_SHIFT) {
                            return (long) (((long)-1)*(((((((long)digits[2]) << PyLong_SHIFT) | (long)digits[1]) << PyLong_SHIFT) | (long)digits[0])));
                        }
                    }
                    break;
                case 3:
                    if (8 * sizeof(long) > 2 * PyLong_SHIFT) {
                        if (8 * sizeof(unsigned long) > 3 * PyLong_SHIFT) {
                            __PYX_VERIFY_RETURN_INT(long, unsigned long, (((((((unsigned long)digits[2]) << PyLong_SHIFT) | (unsigned long)digits[1]) << PyLong_SHIFT) | (unsigned long)digits[0])))
                        } else if (8 * sizeof(long) - 1 > 3 * PyLong_SHIFT) {
                            return (long) ((((((((long)digits[2]) << PyLong_SHIFT) | (long)digits[1]) << PyLong_SHIFT) | (long)digits[0])));
                        }
                    }
                    break;
                case -4:
                    if (8 * sizeof(long) - 1 > 3 * PyLong_SHIFT) {
                        if (8 * sizeof(unsigned long) > 4 * PyLong_SHIFT) {
                            __PYX_VERIFY_RETURN_INT(long, long, -(long) (((((((((unsigned long)digits[3]) << PyLong_SHIFT) | (unsigned long)digits[2]) << PyLong_SHIFT) | (unsigned long)digits[1]) << PyLong_SHIFT) | (unsigned long)digits[0])))
                        } else if (8 * sizeof(long) - 1 > 4 * PyLong_SHIFT) {
                            return (long) (((long)-1)*(((((((((long)digits[3]) << PyLong_SHIFT) | (long)digits[2]) << PyLong_SHIFT) | (long)digits[1]) << PyLong_SHIFT) | (long)digits[0])));
                        }
                    }
                    break;
                case 4:
                    if (8 * sizeof(long) > 3 * PyLong_SHIFT) {
                        if (8 * sizeof(unsigned long) > 4 * PyLong_SHIFT) {
                            __PYX_VERIFY_RETURN_INT(long, unsigned long, (((((((((unsigned long)digits[3]) << PyLong_SHIFT) | (unsigned long)digits[2]) << PyLong_SHIFT) | (unsigned long)digits[1]) << PyLong_SHIFT) | (unsigned long)digits[0])))
                        } else if (8 * sizeof(long) - 1 > 4 * PyLong_SHIFT) {
                            return (long) ((((((((((long)digits[3]) << PyLong_SHIFT) | (long)digits[2]) << PyLong_SHIFT) | (long)digits[1]) << PyLong_SHIFT) | (long)digits[0])));
                        }
                    }
                    break;
            }
#endif
            if (sizeof(long) <= sizeof(long)) {
                __PYX_VERIFY_RETURN_INT_EXC(long, long, PyLong_AsLong(x))
#ifdef HAVE_LONG_LONG
            } else if (sizeof(long) <= sizeof(PY_LONG_LONG)) {
                __PYX_VERIFY_RETURN_INT_EXC(long, PY_LONG_LONG, PyLong_AsLongLong(x))
#endif
            }
        }
        {
#if CYTHON_COMPILING_IN_PYPY && !defined(_PyLong_AsByteArray)
            PyErr_SetString(PyExc_RuntimeError,
                            "_PyLong_AsByteArray() not available in PyPy, cannot convert large numbers");
#else
            long val;
            PyObject *v = __Pyx_PyNumber_IntOrLong(x);
 #if PY_MAJOR_VERSION < 3
            if (likely(v) && !PyLong_Check(v)) {
                PyObject *tmp = v;
                v = PyNumber_Long(tmp);
                Py_DECREF(tmp);
            }
 #endif
            if (likely(v)) {
                int one = 1; int is_little = (int)*(unsigned char *)&one;
                unsigned char *bytes = (unsigned char *)&val;
                int ret = _PyLong_AsByteArray((PyLongObject *)v,
                                              bytes, sizeof(val),
                                              is_little, !is_unsigned);
                Py_DECREF(v);
                if (likely(!ret))
                    return val;
            }
#endif
            return (long) -1;
        }
    } else {
        long val;
        PyObject *tmp = __Pyx_PyNumber_IntOrLong(x);
        if (!tmp) return (long) -1;
        val = __Pyx_PyInt_As_long(tmp);
        Py_DECREF(tmp);
        return val;
    }
raise_overflow:
    PyErr_SetString(PyExc_OverflowError,
        "value too large to convert to long");
    return (long) -1;
raise_neg_overflow:
    PyErr_SetString(PyExc_OverflowError,
        "can't convert negative value to long");
    return (long) -1;
}

/* CIntFromPy */
        static CYTHON_INLINE int __Pyx_PyInt_As_int(PyObject *x) {
    const int neg_one = (int) -1, const_zero = (int) 0;
    const int is_unsigned = neg_one > const_zero;
#if PY_MAJOR_VERSION < 3
    if (likely(PyInt_Check(x))) {
        if (sizeof(int) < sizeof(long)) {
            __PYX_VERIFY_RETURN_INT(int, long, PyInt_AS_LONG(x))
        } else {
            long val = PyInt_AS_LONG(x);
            if (is_unsigned && unlikely(val < 0)) {
                goto raise_neg_overflow;
            }
            return (int) val;
        }
    } else
#endif
    if (likely(PyLong_Check(x))) {
        if (is_unsigned) {
#if CYTHON_USE_PYLONG_INTERNALS
            const digit* digits = ((PyLongObject*)x)->ob_digit;
            switch (Py_SIZE(x)) {
                case  0: return (int) 0;
                case  1: __PYX_VERIFY_RETURN_INT(int, digit, digits[0])
                case 2:
                    if (8 * sizeof(int) > 1 * PyLong_SHIFT) {
                        if (8 * sizeof(unsigned long) > 2 * PyLong_SHIFT) {
                            __PYX_VERIFY_RETURN_INT(int, unsigned long, (((((unsigned long)digits[1]) << PyLong_SHIFT) | (unsigned long)digits[0])))
                        } else if (8 * sizeof(int) >= 2 * PyLong_SHIFT) {
                            return (int) (((((int)digits[1]) << PyLong_SHIFT) | (int)digits[0]));
                        }
                    }
                    break;
                case 3:
                    if (8 * sizeof(int) > 2 * PyLong_SHIFT) {
                        if (8 * sizeof(unsigned long) > 3 * PyLong_SHIFT) {
                            __PYX_VERIFY_RETURN_INT(int, unsigned long, (((((((unsigned long)digits[2]) << PyLong_SHIFT) | (unsigned long)digits[1]) << PyLong_SHIFT) | (unsigned long)digits[0])))
                        } else if (8 * sizeof(int) >= 3 * PyLong_SHIFT) {
                            return (int) (((((((int)digits[2]) << PyLong_SHIFT) | (int)digits[1]) << PyLong_SHIFT) | (int)digits[0]));
                        }
                    }
                    break;
                case 4:
                    if (8 * sizeof(int) > 3 * PyLong_SHIFT) {
                        if (8 * sizeof(unsigned long) > 4 * PyLong_SHIFT) {
                            __PYX_VERIFY_RETURN_INT(int, unsigned long, (((((((((unsigned long)digits[3]) << PyLong_SHIFT) | (unsigned long)digits[2]) << PyLong_SHIFT) | (unsigned long)digits[1]) << PyLong_SHIFT) | (unsigned long)digits[0])))
                        } else if (8 * sizeof(int) >= 4 * PyLong_SHIFT) {
                            return (int) (((((((((int)digits[3]) << PyLong_SHIFT) | (int)digits[2]) << PyLong_SHIFT) | (int)digits[1]) << PyLong_SHIFT) | (int)digits[0]));
                        }
                    }
                    break;
            }
#endif
#if CYTHON_COMPILING_IN_CPYTHON
            if (unlikely(Py_SIZE(x) < 0)) {
                goto raise_neg_overflow;
            }
#else
            {
                int result = PyObject_RichCompareBool(x, Py_False, Py_LT);
                if (unlikely(result < 0))
                    return (int) -1;
                if (unlikely(result == 1))
                    goto raise_neg_overflow;
            }
#endif
            if (sizeof(int) <= sizeof(unsigned long)) {
                __PYX_VERIFY_RETURN_INT_EXC(int, unsigned long, PyLong_AsUnsignedLong(x))
#ifdef HAVE_LONG_LONG
            } else if (sizeof(int) <= sizeof(unsigned PY_LONG_LONG)) {
                __PYX_VERIFY_RETURN_INT_EXC(int, unsigned PY_LONG_LONG, PyLong_AsUnsignedLongLong(x))
#endif
            }
        } else {
#if CYTHON_USE_PYLONG_INTERNALS
            const digit* digits = ((PyLongObject*)x)->ob_digit;
            switch (Py_SIZE(x)) {
                case  0: return (int) 0;
                case -1: __PYX_VERIFY_RETURN_INT(int, sdigit, (sdigit) (-(sdigit)digits[0]))
                case  1: __PYX_VERIFY_RETURN_INT(int,  digit, +digits[0])
                case -2:
                    if (8 * sizeof(int) - 1 > 1 * PyLong_SHIFT) {
                        if (8 * sizeof(unsigned long) > 2 * PyLong_SHIFT) {
                            __PYX_VERIFY_RETURN_INT(int, long, -(long) (((((unsigned long)digits[1]) << PyLong_SHIFT) | (unsigned long)digits[0])))
                        } else if (8 * sizeof(int) - 1 > 2 * PyLong_SHIFT) {
                            return (int) (((int)-1)*(((((int)digits[1]) << PyLong_SHIFT) | (int)digits[0])));
                        }
                    }
                    break;
                case 2:
                    if (8 * sizeof(int) > 1 * PyLong_SHIFT) {
                        if (8 * sizeof(unsigned long) > 2 * PyLong_SHIFT) {
                            __PYX_VERIFY_RETURN_INT(int, unsigned long, (((((unsigned long)digits[1]) << PyLong_SHIFT) | (unsigned long)digits[0])))
                        } else if (8 * sizeof(int) - 1 > 2 * PyLong_SHIFT) {
                            return (int) ((((((int)digits[1]) << PyLong_SHIFT) | (int)digits[0])));
                        }
                    }
                    break;
                case -3:
                    if (8 * sizeof(int) - 1 > 2 * PyLong_SHIFT) {
                        if (8 * sizeof(unsigned long) > 3 * PyLong_SHIFT) {
                            __PYX_VERIFY_RETURN_INT(int, long, -(long) (((((((unsigned long)digits[2]) << PyLong_SHIFT) | (unsigned long)digits[1]) << PyLong_SHIFT) | (unsigned long)digits[0])))
                        } else if (8 * sizeof(int) - 1 > 3 * PyLong_SHIFT) {
                            return (int) (((int)-1)*(((((((int)digits[2]) << PyLong_SHIFT) | (int)digits[1]) << PyLong_SHIFT) | (int)digits[0])));
                        }
                    }
                    break;
                case 3:
                    if (8 * sizeof(int) > 2 * PyLong_SHIFT) {
                        if (8 * sizeof(unsigned long) > 3 * PyLong_SHIFT) {
                            __PYX_VERIFY_RETURN_INT(int, unsigned long, (((((((unsigned long)digits[2]) << PyLong_SHIFT) | (unsigned long)digits[1]) << PyLong_SHIFT) | (unsigned long)digits[0])))
                        } else if (8 * sizeof(int) - 1 > 3 * PyLong_SHIFT) {
                            return (int) ((((((((int)digits[2]) << PyLong_SHIFT) | (int)digits[1]) << PyLong_SHIFT) | (int)digits[0])));
                        }
                    }
                    break;
                case -4:
                    if (8 * sizeof(int) - 1 > 3 * PyLong_SHIFT) {
                        if (8 * sizeof(unsigned long) > 4 * PyLong_SHIFT) {
                            __PYX_VERIFY_RETURN_INT(int, long, -(long) (((((((((unsigned long)digits[3]) << PyLong_SHIFT) | (unsigned long)digits[2]) << PyLong_SHIFT) | (unsigned long)digits[1]) << PyLong_SHIFT) | (unsigned long)digits[0])))
                        } else if (8 * sizeof(int) - 1 > 4 * PyLong_SHIFT) {
                            return (int) (((int)-1)*(((((((((int)digits[3]) << PyLong_SHIFT) | (int)digits[2]) << PyLong_SHIFT) | (int)digits[1]) << PyLong_SHIFT) | (int)digits[0])));
                        }
                    }
                    break;
                case 4:
                    if (8 * sizeof(int) > 3 * PyLong_SHIFT) {
                        if (8 * sizeof(unsigned long) > 4 * PyLong_SHIFT) {
                            __PYX_VERIFY_RETURN_INT(int, unsigned long, (((((((((unsigned long)digits[3]) << PyLong_SHIFT) | (unsigned long)digits[2]) << PyLong_SHIFT) | (unsigned long)digits[1]) << PyLong_SHIFT) | (unsigned long)digits[0])))
                        } else if (8 * sizeof(int) - 1 > 4 * PyLong_SHIFT) {
                            return (int) ((((((((((int)digits[3]) << PyLong_SHIFT) | (int)digits[2]) << PyLong_SHIFT) | (int)digits[1]) << PyLong_SHIFT) | (int)digits[0])));
                        }
                    }
                    break;
            }
#endif
            if (sizeof(int) <= sizeof(long)) {
                __PYX_VERIFY_RETURN_INT_EXC(int, long, PyLong_AsLong(x))
#ifdef HAVE_LONG_LONG
            } else if (sizeof(int) <= sizeof(PY_LONG_LONG)) {
                __PYX_VERIFY_RETURN_INT_EXC(int, PY_LONG_LONG, PyLong_AsLongLong(x))
#endif
            }
        }
        {
#if CYTHON_COMPILING_IN_PYPY && !defined(_PyLong_AsByteArray)
            PyErr_SetString(PyExc_RuntimeError,
                            "_PyLong_AsByteArray() not available in PyPy, cannot convert large numbers");
#else
            int val;
            PyObject *v = __Pyx_PyNumber_IntOrLong(x);
 #if PY_MAJOR_VERSION < 3
            if (likely(v) && !PyLong_Check(v)) {
                PyObject *tmp = v;
                v = PyNumber_Long(tmp);
                Py_DECREF(tmp);
            }
 #endif
            if (likely(v)) {
                int one = 1; int is_little = (int)*(unsigned char *)&one;
                unsigned char *bytes = (unsigned char *)&val;
                int ret = _PyLong_AsByteArray((PyLongObject *)v,
                                              bytes, sizeof(val),
                                              is_little, !is_unsigned);
                Py_DECREF(v);
                if (likely(!ret))
                    return val;
            }
#endif
            return (int) -1;
        }
    } else {
        int val;
        PyObject *tmp = __Pyx_PyNumber_IntOrLong(x);
        if (!tmp) return (int) -1;
        val = __Pyx_PyInt_As_int(tmp);
        Py_DECREF(tmp);
        return val;
    }
raise_overflow:
    PyErr_SetString(PyExc_OverflowError,
        "value too large to convert to int");
    return (int) -1;
raise_neg_overflow:
    PyErr_SetString(PyExc_OverflowError,
        "can't convert negative value to int");
    return (int) -1;
}

/* CheckBinaryVersion */
        static int __Pyx_check_binary_version(void) {
    char ctversion[4], rtversion[4];
    PyOS_snprintf(ctversion, 4, "%d.%d", PY_MAJOR_VERSION, PY_MINOR_VERSION);
    PyOS_snprintf(rtversion, 4, "%s", Py_GetVersion());
    if (ctversion[0] != rtversion[0] || ctversion[2] != rtversion[2]) {
        char message[200];
        PyOS_snprintf(message, sizeof(message),
                      "compiletime version %s of module '%.100s' "
                      "does not match runtime version %s",
                      ctversion, __Pyx_MODULE_NAME, rtversion);
        return PyErr_WarnEx(NULL, message, 1);
    }
    return 0;
}

/* InitStrings */
        static int __Pyx_InitStrings(__Pyx_StringTabEntry *t) {
    while (t->p) {
        #if PY_MAJOR_VERSION < 3
        if (t->is_unicode) {
            *t->p = PyUnicode_DecodeUTF8(t->s, t->n - 1, NULL);
        } else if (t->intern) {
            *t->p = PyString_InternFromString(t->s);
        } else {
            *t->p = PyString_FromStringAndSize(t->s, t->n - 1);
        }
        #else
        if (t->is_unicode | t->is_str) {
            if (t->intern) {
                *t->p = PyUnicode_InternFromString(t->s);
            } else if (t->encoding) {
                *t->p = PyUnicode_Decode(t->s, t->n - 1, t->encoding, NULL);
            } else {
                *t->p = PyUnicode_FromStringAndSize(t->s, t->n - 1);
            }
        } else {
            *t->p = PyBytes_FromStringAndSize(t->s, t->n - 1);
        }
        #endif
        if (!*t->p)
            return -1;
        ++t;
    }
    return 0;
}

static CYTHON_INLINE PyObject* __Pyx_PyUnicode_FromString(const char* c_str) {
    return __Pyx_PyUnicode_FromStringAndSize(c_str, (Py_ssize_t)strlen(c_str));
}
static CYTHON_INLINE char* __Pyx_PyObject_AsString(PyObject* o) {
    Py_ssize_t ignore;
    return __Pyx_PyObject_AsStringAndSize(o, &ignore);
}
static CYTHON_INLINE char* __Pyx_PyObject_AsStringAndSize(PyObject* o, Py_ssize_t *length) {
#if CYTHON_COMPILING_IN_CPYTHON && (__PYX_DEFAULT_STRING_ENCODING_IS_ASCII || __PYX_DEFAULT_STRING_ENCODING_IS_DEFAULT)
    if (
#if PY_MAJOR_VERSION < 3 && __PYX_DEFAULT_STRING_ENCODING_IS_ASCII
            __Pyx_sys_getdefaultencoding_not_ascii &&
#endif
            PyUnicode_Check(o)) {
#if PY_VERSION_HEX < 0x03030000
        char* defenc_c;
        PyObject* defenc = _PyUnicode_AsDefaultEncodedString(o, NULL);
        if (!defenc) return NULL;
        defenc_c = PyBytes_AS_STRING(defenc);
#if __PYX_DEFAULT_STRING_ENCODING_IS_ASCII
        {
            char* end = defenc_c + PyBytes_GET_SIZE(defenc);
            char* c;
            for (c = defenc_c; c < end; c++) {
                if ((unsigned char) (*c) >= 128) {
                    PyUnicode_AsASCIIString(o);
                    return NULL;
                }
            }
        }
#endif
        *length = PyBytes_GET_SIZE(defenc);
        return defenc_c;
#else
        if (__Pyx_PyUnicode_READY(o) == -1) return NULL;
#if __PYX_DEFAULT_STRING_ENCODING_IS_ASCII
        if (PyUnicode_IS_ASCII(o)) {
            *length = PyUnicode_GET_LENGTH(o);
            return PyUnicode_AsUTF8(o);
        } else {
            PyUnicode_AsASCIIString(o);
            return NULL;
        }
#else
        return PyUnicode_AsUTF8AndSize(o, length);
#endif
#endif
    } else
#endif
#if (!CYTHON_COMPILING_IN_PYPY) || (defined(PyByteArray_AS_STRING) && defined(PyByteArray_GET_SIZE))
    if (PyByteArray_Check(o)) {
        *length = PyByteArray_GET_SIZE(o);
        return PyByteArray_AS_STRING(o);
    } else
#endif
    {
        char* result;
        int r = PyBytes_AsStringAndSize(o, &result, length);
        if (unlikely(r < 0)) {
            return NULL;
        } else {
            return result;
        }
    }
}
static CYTHON_INLINE int __Pyx_PyObject_IsTrue(PyObject* x) {
   int is_true = x == Py_True;
   if (is_true | (x == Py_False) | (x == Py_None)) return is_true;
   else return PyObject_IsTrue(x);
}
static CYTHON_INLINE PyObject* __Pyx_PyNumber_IntOrLong(PyObject* x) {
#if CYTHON_USE_TYPE_SLOTS
  PyNumberMethods *m;
#endif
  const char *name = NULL;
  PyObject *res = NULL;
#if PY_MAJOR_VERSION < 3
  if (PyInt_Check(x) || PyLong_Check(x))
#else
  if (PyLong_Check(x))
#endif
    return __Pyx_NewRef(x);
#if CYTHON_USE_TYPE_SLOTS
  m = Py_TYPE(x)->tp_as_number;
  #if PY_MAJOR_VERSION < 3
  if (m && m->nb_int) {
    name = "int";
    res = PyNumber_Int(x);
  }
  else if (m && m->nb_long) {
    name = "long";
    res = PyNumber_Long(x);
  }
  #else
  if (m && m->nb_int) {
    name = "int";
    res = PyNumber_Long(x);
  }
  #endif
#else
  res = PyNumber_Int(x);
#endif
  if (res) {
#if PY_MAJOR_VERSION < 3
    if (!PyInt_Check(res) && !PyLong_Check(res)) {
#else
    if (!PyLong_Check(res)) {
#endif
      PyErr_Format(PyExc_TypeError,
                   "__%.4s__ returned non-%.4s (type %.200s)",
                   name, name, Py_TYPE(res)->tp_name);
      Py_DECREF(res);
      return NULL;
    }
  }
  else if (!PyErr_Occurred()) {
    PyErr_SetString(PyExc_TypeError,
                    "an integer is required");
  }
  return res;
}
static CYTHON_INLINE Py_ssize_t __Pyx_PyIndex_AsSsize_t(PyObject* b) {
  Py_ssize_t ival;
  PyObject *x;
#if PY_MAJOR_VERSION < 3
  if (likely(PyInt_CheckExact(b))) {
    if (sizeof(Py_ssize_t) >= sizeof(long))
        return PyInt_AS_LONG(b);
    else
        return PyInt_AsSsize_t(x);
  }
#endif
  if (likely(PyLong_CheckExact(b))) {
    #if CYTHON_USE_PYLONG_INTERNALS
    const digit* digits = ((PyLongObject*)b)->ob_digit;
    const Py_ssize_t size = Py_SIZE(b);
    if (likely(__Pyx_sst_abs(size) <= 1)) {
        ival = likely(size) ? digits[0] : 0;
        if (size == -1) ival = -ival;
        return ival;
    } else {
      switch (size) {
         case 2:
           if (8 * sizeof(Py_ssize_t) > 2 * PyLong_SHIFT) {
             return (Py_ssize_t) (((((size_t)digits[1]) << PyLong_SHIFT) | (size_t)digits[0]));
           }
           break;
         case -2:
           if (8 * sizeof(Py_ssize_t) > 2 * PyLong_SHIFT) {
             return -(Py_ssize_t) (((((size_t)digits[1]) << PyLong_SHIFT) | (size_t)digits[0]));
           }
           break;
         case 3:
           if (8 * sizeof(Py_ssize_t) > 3 * PyLong_SHIFT) {
             return (Py_ssize_t) (((((((size_t)digits[2]) << PyLong_SHIFT) | (size_t)digits[1]) << PyLong_SHIFT) | (size_t)digits[0]));
           }
           break;
         case -3:
           if (8 * sizeof(Py_ssize_t) > 3 * PyLong_SHIFT) {
             return -(Py_ssize_t) (((((((size_t)digits[2]) << PyLong_SHIFT) | (size_t)digits[1]) << PyLong_SHIFT) | (size_t)digits[0]));
           }
           break;
         case 4:
           if (8 * sizeof(Py_ssize_t) > 4 * PyLong_SHIFT) {
             return (Py_ssize_t) (((((((((size_t)digits[3]) << PyLong_SHIFT) | (size_t)digits[2]) << PyLong_SHIFT) | (size_t)digits[1]) << PyLong_SHIFT) | (size_t)digits[0]));
           }
           break;
         case -4:
           if (8 * sizeof(Py_ssize_t) > 4 * PyLong_SHIFT) {
             return -(Py_ssize_t) (((((((((size_t)digits[3]) << PyLong_SHIFT) | (size_t)digits[2]) << PyLong_SHIFT) | (size_t)digits[1]) << PyLong_SHIFT) | (size_t)digits[0]));
           }
           break;
      }
    }
    #endif
    return PyLong_AsSsize_t(b);
  }
  x = PyNumber_Index(b);
  if (!x) return -1;
  ival = PyInt_AsSsize_t(x);
  Py_DECREF(x);
  return ival;
}
static CYTHON_INLINE PyObject * __Pyx_PyInt_FromSize_t(size_t ival) {
    return PyInt_FromSize_t(ival);
}


#endif /* Py_PYTHON_H */
