# Supplementary material for: A Decentralized Receiver in Gaussian Interference
Source: Entropy (Basel). 2018 Apr 11;20(4):269. doi: 10.3390/e20040269 (PMC7512784; doi:10.3390/e20040269)
Supplement: Supplementary file 1 [file entropy-20-00269-s001.zip › nohup.out]

VS BITS
Making points vs bits, 4 helpers, -20 dB INR, no base
TRIAL 1 ***********************
TRIAL 2 ***********************
TRIAL 3 ***********************
TRIAL 4 ***********************
TRIAL 5 ***********************
TRIAL 6 ***********************
TRIAL 7 ***********************
TRIAL 8 ***********************
TRIAL 9 ***********************
TRIAL 10 ***********************
Making points vs bits, 4 helpers, -20 dB INR, with base
TRIAL 1 ***********************
TRIAL 2 ***********************
TRIAL 3 ***********************
TRIAL 4 ***********************
TRIAL 5 ***********************
TRIAL 6 ***********************
TRIAL 7 ***********************
TRIAL 8 ***********************
TRIAL 9 ***********************
TRIAL 10 ***********************
Making points vs bits, 4 helpers, +20 dB INR, no base
TRIAL 1 ***********************
TRIAL 2 ***********************
TRIAL 3 ***********************
TRIAL 4 ***********************
TRIAL 5 ***********************
TRIAL 6 ***********************
TRIAL 7 ***********************
TRIAL 8 ***********************
TRIAL 9 ***********************
TRIAL 10 ***********************
Making points vs bits, 4 helpers, +20 dB INR, with base
TRIAL 1 ***********************
TRIAL 2 ***********************
TRIAL 3 ***********************
TRIAL 4 ***********************
TRIAL 5 ***********************
TRIAL 6 ***********************
TRIAL 7 ***********************
TRIAL 8 ***********************
TRIAL 9 ***********************
TRIAL 10 ***********************
VS K-FACTOR
Making points vs K-factor, 4 helpers, 5 bit LAN, -20 dB INR, no base
TRIAL 1 ***********************
TRIAL 2 ***********************
TRIAL 3 ***********************
TRIAL 4 ***********************
TRIAL 5 ***********************
TRIAL 6 ***********************
TRIAL 7 ***********************
TRIAL 8 ***********************
TRIAL 9 ***********************
TRIAL 10 ***********************
Making points vs K-factor, 4 helpers, 5 bit LAN, -20 dB INR, with base
TRIAL 1 ***********************
TRIAL 2 ***********************
TRIAL 3 ***********************
TRIAL 4 ***********************
TRIAL 5 ***********************
TRIAL 6 ***********************
TRIAL 7 ***********************
TRIAL 8 ***********************
TRIAL 9 ***********************
TRIAL 10 ***********************
Making points vs K-factor, 4 helpers, 5 bit LAN, +20 dB INR, no base
TRIAL 1 ***********************
TRIAL 2 ***********************
TRIAL 3 ***********************
TRIAL 4 ***********************
TRIAL 5 ***********************
TRIAL 6 ***********************
TRIAL 7 ***********************
TRIAL 8 ***********************
TRIAL 9 ***********************
TRIAL 10 ***********************
Making points vs K-factor, 4 helpers, 5 bit LAN, +20 dB INR, with base
TRIAL 1 ***********************
TRIAL 2 ***********************
TRIAL 3 ***********************
TRIAL 4 ***********************
TRIAL 5 ***********************
TRIAL 6 ***********************
TRIAL 7 ***********************
TRIAL 8 ***********************
TRIAL 9 ***********************
TRIAL 10 ***********************
0:47:44.978231
VS BITS
Making points vs bits, 4 helpers, -20 dB INR, no base
TRIAL 1 ***********************
