# Supplementary material for: A Decentralized Receiver in Gaussian Interference
Source: Entropy (Basel). 2018 Apr 11;20(4):269. doi: 10.3390/e20040269 (PMC7512784; doi:10.3390/e20040269)
Supplement: Supplementary file 1 [file entropy-20-00269-s001.zip › setup.py]

from distutils.core import setup
from Cython.Build import cythonize

ext_options = {"compiler_directives": {"profile": True}, "annotate": True}
setup(
    ext_modules = cythonize("dist_recv/checkdc.pyx", **ext_options)
)
setup(
    ext_modules = cythonize("dist_recv/opt_rates.pyx", **ext_options)
)
setup(
    ext_modules = cythonize("dist_recv/rates.pyx", **ext_options)
)
