# Supplementary material for: A Decentralized Receiver in Gaussian Interference
Source: Entropy (Basel). 2018 Apr 11;20(4):269. doi: 10.3390/e20040269 (PMC7512784; doi:10.3390/e20040269)
Supplement: Supplementary file 1 [file entropy-20-00269-s001.zip › test_dist_recv/test_hull.py]

import numpy as np

import average_samples


def test_hull():
    v_x = [0, 1, 1.5, 2, 3, 4, 5, 6, 7]
    v_y = [0, 1, 0.1, 2, 2, 4, 5, 0, 7]
    v_hull = average_samples.function_hull(v_x, v_y)

    print(str(v_hull-v_x))

    d_l1 = sum(np.abs(v_hull - v_x))

    assert d_l1 < 0.001
